# Supplementary material for: 8-Ethyl-2-hydr­oxy-2-methyl-4-morpholinoethyl-1-thia-4-aza­spiro­[4.5]decan-3-one
Source: Acta Crystallogr Sect E Struct Rep Online. 2008 Sep 13;64(Pt 10):o1939–40. doi: 10.1107/S1600536808029097 (PMC2959234; doi:10.1107/S1600536808029097)
Supplement: Supplementary file 1 [file e-64-o1939-sup1.cif]

##############################################################################
###                                                                        ###
###        Electronic paper (Acta Crystallographica Section E)             ###
###                                                                        ###
##############################################################################
#                                                                            #
# This CIF contains the data in a paper accepted for publication in Acta     #
# Crystallographica Section E. It conforms to the requirements of Notes      #
# for Authors for Section E, and has been peer reviewed under the auspices   #
# of the IUCr Commission on Journals.                                        #
#                                                                            #
# Full details of the Crystallographic Information File format               #
# are given in the paper "The Crystallographic Information File (CIF):       #
# a New Standard Archive File for Crystallography" by S. R. Hall, F. H.      #
# Allen and I. D. Brown [Acta Cryst. (1991), A47, 655-685].                  #
#                                                                            #
# The current version of the core CIF dictionary is obtainable from          #
# ftp://ftp.iucr.org/pub/cif_core.dic. The current version number is 2.4.    #
#                                                                            #
# Software is freely available for graphical display of the structure(s) in  #
# this CIF.  For information consult the CIF home page http://www.iucr.org/  #
# cif/home.html                                                              #
#                                                                            #
# This file may be used for bona fide research purposes within the           #
# scientific community so long as proper attribution is given to the journal # 
# article from which it was obtained.                                        #
#                                                                            #
##############################################################################
                                             
data_global
_audit_creation_method     'PLATON <TABLE ACC> option'
_journal_date_recd_electronic     2008-09-09
_journal_date_accepted     2008-09-10
_journal_name_full     'Acta Crystallographica, Section E'
_journal_year     2008
_journal_volume     64
_journal_issue     10
_journal_page_first     o1939
_journal_page_last     o1940
_journal_paper_category     QO
_journal_coeditor_code     HB2794
_publ_contact_author_name
; Dr. Mehmet Akkurt
;
_publ_contact_author_address
;
Department of Physics,
Faculty of Arts and Sciences,
Erciyes University,
38039 Kayseri,
Turkey
;
_publ_contact_author_email     'akkurt@erciyes.edu.tr'
_publ_contact_author_fax     '+90-352-4374933'
_publ_contact_author_phone     '+90-352-4374901 extra 33106'
_publ_section_title
;
8-Ethyl-2-hydroxy-2-methyl-4-morpholinoethyl-1-thia- 4-azaspiro[4.5]decan-3-one
;
loop_
    _publ_author_name
    _publ_author_address
    'Mehmet Akkurt'
;
Department of Physics,
Faculty of Arts and Sciences,
Erciyes University,
38039 Kayseri,
Turkey
;
    '\,Serife P\?inar Yal\,c\?in'
;
Department of Physics,
Faculty of Arts and Sciences,
Erciyes University,
38039 Kayseri,
Turkey
;
    'Nalan Terzio\(glu Klip'
;
Department of Pharmacetical Chemistry,
Faculty of Pharmacy,
\.Istanbul University,
Beyaz\?it 34116, Istanbul,
Turkey
;
    'Orhan B\"uy\"ukg\"ung\"or'
;
Department of Physics
Faculty of Arts and Sciences
Ondokuz May\?is University
55139 Samsun
Turkey
;
data_I
_chemical_name_systematic
;
8-Ethyl-2-hydroxy-2-methyl-4-morpholinoethyl-1-thia-
4-azaspiro[4.5]decan-3-one
;
_chemical_name_common     ?
_chemical_formula_moiety     'C17 H30 N2 O3 S'
_chemical_formula_sum     'C17 H30 N2 O3 S'
_chemical_formula_structural     ?
_chemical_formula_iupac     'C17 H30 N2 O3 S'
_chemical_formula_weight     342.50
_chemical_melting_point     ?
_symmetry_cell_setting     triclinic
_symmetry_space_group_name_H-M     'P -1'
_symmetry_space_group_name_Hall     '-P 1'
loop_
    _symmetry_equiv_pos_site_id
    _symmetry_equiv_pos_as_xyz
    1 x,y,z
    2 -x,-y,-z
_cell_length_a     8.1878(4)
_cell_length_b     10.2241(5)
_cell_length_c     12.2188(6)
_cell_angle_alpha     79.901(4)
_cell_angle_beta     73.796(4)
_cell_angle_gamma     67.674(4)
_cell_volume     905.83(8)
_cell_formula_units_Z     2
_cell_measurement_reflns_used     28660
_cell_measurement_theta_min     2.16
_cell_measurement_theta_max     27.43
_cell_measurement_temperature     296
_cell_special_details
;
;
_exptl_crystal_description     'block'
_exptl_crystal_colour     'colourless'
_exptl_crystal_size_max     0.55
_exptl_crystal_size_mid     0.38
_exptl_crystal_size_min     0.27
_exptl_crystal_size_rad     ?
_exptl_crystal_density_diffrn     1.256
_exptl_crystal_density_meas     ?
_exptl_crystal_density_method     'Not Measured'
_exptl_crystal_F_000     372
loop_
    _exptl_crystal_face_index_h
    _exptl_crystal_face_index_k
    _exptl_crystal_face_index_l
    _exptl_crystal_face_perp_dist
    8 11 20 0.3996
    -1 -20 -5 0.2988
    11 4 22 0.3665
    13 -8 -27 0.3801
    5 2 21 0.2668
    28 -5 -3 0.5212
    5 -13 6 0.0047
    -5 -30 17 0.2772
    -6 -25 -28 0.4973
    -5 -9 -18 0.5586
    -10 8 -11 0.4506
    -3 -4 20 0.2289
    13 20 -27 0.5810
_exptl_absorpt_coefficient_mu     0.195
_exptl_absorpt_correction_type     'integration'
_exptl_absorpt_process_details     '(X-RED32; Stoe & Cie, 2002)'
_exptl_absorpt_correction_T_min     0.900
_exptl_absorpt_correction_T_max     0.949
_exptl_special_details
;
;
_diffrn_ambient_temperature     296
_diffrn_radiation_type     'Mo K\a'
_diffrn_radiation_wavelength     0.71073
_diffrn_radiation_monochromator     'plane graphite'
_diffrn_measurement_device_type     'STOE IPDS II'
_diffrn_measurement_device     '2-circle goniometer'
_diffrn_measurement_method     '\w scans'
_diffrn_detector_area_resol_mean     6.67
_diffrn_reflns_number     18506
_diffrn_reflns_av_R_equivalents     0.0554
_diffrn_reflns_av_sigmaI/netI     0.0293
_diffrn_reflns_theta_min     2.67
_diffrn_reflns_theta_max     26.50
_diffrn_reflns_theta_full     26.50
_diffrn_measured_fraction_theta_max     0.989
_diffrn_measured_fraction_theta_full     0.989
_diffrn_reflns_limit_h_min     -10
_diffrn_reflns_limit_h_max     10
_diffrn_reflns_limit_k_min     -12
_diffrn_reflns_limit_k_max     12
_diffrn_reflns_limit_l_min     -15
_diffrn_reflns_limit_l_max     15
_diffrn_reflns_reduction_process
;
;
_diffrn_standards_number     0
_diffrn_standards_interval_count     .
_diffrn_standards_interval_time     .
_diffrn_standards_decay_%     ?
_refine_special_details
;
Refinement on <i>F</i>^2^ for ALL reflections except those flagged by the user
for potential systematic errors. Weighted <i>R</i>-factors <i>wR</i> and all
goodnesses of fit <i>S</i> are based on <i>F</i>^2^, conventional
<i>R</i>-factors <i>R</i> are based on <i>F</i>, with <i>F</i> set to zero for
negative <i>F</i>^2^. The observed criterion of <i>F</i>^2^ > \s(<i>F</i>^2^)
is used only for calculating -<i>R</i>-factor-obs <i>etc</i>. and is not
relevant to the choice of reflections for refinement. <i>R</i>-factors based
on <i>F</i>^2^ are statistically about twice as large as those based on
<i>F</i>, and <i>R</i>-factors based on ALL data will be even larger.
;
_reflns_number_total     3717
_reflns_number_gt     3297
_reflns_threshold_expression     I>2\s(I)
_refine_ls_structure_factor_coef     Fsqd
_refine_ls_matrix_type     full
_refine_ls_R_factor_all     0.0407
_refine_ls_R_factor_gt     0.0346
_refine_ls_wR_factor_gt     0.0882
_refine_ls_wR_factor_ref     0.0917
_refine_ls_goodness_of_fit_ref     1.027
_refine_ls_restrained_S_all     1.027
_refine_ls_number_reflns     3717
_refine_ls_number_parameters     208
_refine_ls_number_restraints     0
_refine_ls_number_constraints     ?
_refine_ls_hydrogen_treatment     'constr'
_refine_ls_weighting_scheme     'calc'
_refine_ls_weighting_details
         'calc w=1/[\s^2^(Fo^2^)+(0.0459P)^2^+0.1334P] where P=(Fo^2^+2Fc^2^)/3'
_atom_sites_solution_hydrogens     'geom'
_atom_sites_solution_primary     'direct'
_atom_sites_solution_secondary     'difmap'
_refine_ls_shift/su_max     0.000
_refine_ls_shift/su_mean     0.000
_refine_diff_density_max     0.253
_refine_diff_density_min     -0.158
_refine_ls_extinction_method     'none'
_refine_ls_abs_structure_details     ?
_refine_ls_abs_structure_Flack     .
loop_
    _atom_type_symbol
    _atom_type_description
    _atom_type_scat_dispersion_real
    _atom_type_scat_dispersion_imag
    _atom_type_scat_source
    S S 0.1246 0.1234 'International Tables Vol C Tables 4.2.6.8 and 6.1.1.4'
    O O 0.0106 0.0060 'International Tables Vol C Tables 4.2.6.8 and 6.1.1.4'
    N N 0.0061 0.0033 'International Tables Vol C Tables 4.2.6.8 and 6.1.1.4'
    H H 0.0000 0.0000 'International Tables Vol C Tables 4.2.6.8 and 6.1.1.4'
    C C 0.0033 0.0016 'International Tables Vol C Tables 4.2.6.8 and 6.1.1.4'
_computing_data_collection     'X-AREA (Stoe & Cie, 2002)'
_computing_cell_refinement     'X-AREA (Stoe & Cie, 2002)'
_computing_data_reduction     'X-RED32 (Stoe & Cie, 2002)'
_computing_structure_solution     'SIR97 (Altomare <i>et al.</i>,  1999)'
_computing_structure_refinement     'SHELXL97 (Sheldrick, 2008)'
_computing_molecular_graphics     'ORTEP-3 for Windows (Farrugia, 1997)'
_computing_publication_material
                                'Wingx (Farrugia, 1999) and PLATON (Spek, 2003)'
loop_
    _atom_site_type_symbol
    _atom_site_label
    _atom_site_fract_x
    _atom_site_fract_y
    _atom_site_fract_z
    _atom_site_U_iso_or_equiv
    _atom_site_thermal_displace_type
    _atom_site_calc_flag
    _atom_site_refinement_flags
    _atom_site_occupancy
    S S1 0.35630(5) 0.26913(4) 0.21446(3) 0.04840(10)
                                                    Uani . . 1.000
    O O1 0.18488(14) 0.24461(12) 0.54122(9) 0.0578(4) Uani . . 1.000
    O O2 0.74392(17) 0.18404(13) 0.83355(9) 0.0631(4) Uani . . 1.000
    O O3 0.08914(13) 0.18609(10) 0.34973(9) 0.0505(3) Uani . . 1.000
    N N1 0.43113(15) 0.26810(11) 0.40883(9) 0.0402(3) Uani . . 1.000
    N N2 0.68062(14) 0.09805(10) 0.64605(9) 0.0379(3) Uani . . 1.000
    C C1 0.17113(18) 0.28560(13) 0.34309(12) 0.0432(4) Uani . . 1.000
    C C2 0.26212(18) 0.26248(13) 0.44208(11) 0.0421(4) Uani . . 1.000
    C C3 0.51348(17) 0.28899(13) 0.28697(10) 0.0380(3) Uani . . 1.000
    C C4 0.5285(2) 0.43629(13) 0.25620(12) 0.0453(4) Uani . . 1.000
    C C5 0.6216(2) 0.45605(14) 0.13129(12) 0.0492(4) Uani . . 1.000
    C C6 0.80738(19) 0.34126(15) 0.09591(12) 0.0459(4) Uani . . 1.000
    C C7 0.78779(19) 0.19575(14) 0.12536(12) 0.0461(4) Uani . . 1.000
    C C8 0.70039(18) 0.17493(13) 0.25161(11) 0.0425(4) Uani . . 1.000
    C C9 0.8933(2) 0.36576(18) -0.02995(13) 0.0564(5) Uani . . 1.000
    C C10 1.0855(3) 0.2653(2) -0.06975(18) 0.0795(7) Uani . . 1.000
    C C11 0.52301(19) 0.26419(13) 0.49686(11) 0.0433(4) Uani . . 1.000
    C C12 0.61041(19) 0.11222(13) 0.54526(11) 0.0422(4) Uani . . 1.000
    C C13 0.53767(18) 0.14089(15) 0.74933(11) 0.0463(4) Uani . . 1.000
    C C14 0.6216(2) 0.11142(18) 0.85005(12) 0.0582(5) Uani . . 1.000
    C C15 0.8845(2) 0.14204(18) 0.73395(14) 0.0568(5) Uani . . 1.000
    C C16 0.80961(18) 0.17138(14) 0.62963(12) 0.0440(4) Uani . . 1.000
    C C17 0.0219(2) 0.43050(16) 0.34677(16) 0.0596(5) Uani . . 1.000
    H H3 0.16610 0.10620 0.34800 0.0760 Uiso calc R 1.000
    H H4A 0.40790 0.50770 0.27160 0.0540 Uiso calc R 1.000
    H H4B 0.59660 0.44980 0.30410 0.0540 Uiso calc R 1.000
    H H5A 0.63620 0.54780 0.11730 0.0590 Uiso calc R 1.000
    H H5B 0.54430 0.45600 0.08390 0.0590 Uiso calc R 1.000
    H H6 0.88630 0.34690 0.14080 0.0550 Uiso calc R 1.000
    H H7A 0.71400 0.18630 0.07950 0.0550 Uiso calc R 1.000
    H H7B 0.90660 0.12260 0.10690 0.0550 Uiso calc R 1.000
    H H8A 0.77890 0.17740 0.29720 0.0510 Uiso calc R 1.000
    H H8B 0.68810 0.08240 0.26710 0.0510 Uiso calc R 1.000
    H H9A 0.81850 0.35680 -0.07540 0.0680 Uiso calc R 1.000
    H H9B 0.89310 0.46220 -0.04430 0.0680 Uiso calc R 1.000
    H H10A 1.08690 0.16960 -0.05860 0.0950 Uiso calc R 1.000
    H H10B 1.16160 0.27450 -0.02650 0.0950 Uiso calc R 1.000
    H H10C 1.13010 0.28800 -0.14940 0.0950 Uiso calc R 1.000
    H H11A 0.43600 0.32010 0.55830 0.0520 Uiso calc R 1.000
    H H11B 0.61590 0.30620 0.46440 0.0520 Uiso calc R 1.000
    H H12A 0.52110 0.06600 0.56460 0.0510 Uiso calc R 1.000
    H H12B 0.70950 0.06160 0.48560 0.0510 Uiso calc R 1.000
    H H13A 0.45590 0.08870 0.76210 0.0560 Uiso calc R 1.000
    H H13B 0.46810 0.24120 0.74030 0.0560 Uiso calc R 1.000
    H H14A 0.52660 0.14080 0.91840 0.0700 Uiso calc R 1.000
    H H14B 0.68560 0.01030 0.86120 0.0700 Uiso calc R 1.000
    H H15A 0.95260 0.04150 0.74380 0.0680 Uiso calc R 1.000
    H H15B 0.96720 0.19290 0.72350 0.0680 Uiso calc R 1.000
    H H16A 0.74900 0.27260 0.61620 0.0530 Uiso calc R 1.000
    H H16B 0.90790 0.13880 0.56340 0.0530 Uiso calc R 1.000
    H H17A -0.03000 0.44790 0.28190 0.0720 Uiso calc R 1.000
    H H17B 0.07200 0.50210 0.34490 0.0720 Uiso calc R 1.000
    H H17C -0.07050 0.43310 0.41580 0.0720 Uiso calc R 1.000
loop_
    _atom_site_aniso_label
    _atom_site_aniso_U_11
    _atom_site_aniso_U_22
    _atom_site_aniso_U_33
    _atom_site_aniso_U_12
    _atom_site_aniso_U_13
    _atom_site_aniso_U_23
    S1 0.0492(2) 0.0609(2) 0.0430(2) -0.0225(2) -0.01950(10)
                                                           -0.00210(10)
    O1 0.0516(6) 0.0715(7) 0.0478(6) -0.0221(5) -0.0079(5) -0.0035(5)
    O2 0.0749(7) 0.0766(7) 0.0507(6) -0.0302(6) -0.0222(5) -0.0163(5)
    O3 0.0399(5) 0.0454(5) 0.0692(6) -0.0137(4) -0.0166(5) -0.0089(4)
    N1 0.0419(5) 0.0422(5) 0.0398(5) -0.0146(4) -0.0161(4) -0.0012(4)
    N2 0.0394(5) 0.0387(5) 0.0373(5) -0.0119(4) -0.0133(4) -0.0046(4)
    C1 0.0391(6) 0.0411(6) 0.0511(7) -0.0110(5) -0.0166(5) -0.0048(5)
    C2 0.0411(6) 0.0375(6) 0.0459(7) -0.0094(5) -0.0131(5) -0.0042(5)
    C3 0.0402(6) 0.0366(6) 0.0392(6) -0.0115(5) -0.0158(5) -0.0019(5)
    C4 0.0513(7) 0.0353(6) 0.0488(7) -0.0124(5) -0.0145(6) -0.0040(5)
    C5 0.0584(8) 0.0385(7) 0.0504(7) -0.0177(6) -0.0146(6) 0.0020(5)
    C6 0.0472(7) 0.0516(7) 0.0448(7) -0.0209(6) -0.0153(6) -0.0028(5)
    C7 0.0462(7) 0.0424(7) 0.0467(7) -0.0100(6) -0.0131(6) -0.0051(5)
    C8 0.0428(7) 0.0362(6) 0.0467(7) -0.0097(5) -0.0150(5) -0.0009(5)
    C9 0.0596(9) 0.0649(9) 0.0487(8) -0.0294(8) -0.0101(7) -0.0015(7)
    C10 0.0607(10) 0.0973(14) 0.0711(12) -0.0298(10) 0.0037(9) -0.0090(10)
    C11 0.0521(7) 0.0410(6) 0.0429(7) -0.0155(6) -0.0216(6) -0.0030(5)
    C12 0.0495(7) 0.0392(6) 0.0417(6) -0.0123(5) -0.0192(6) -0.0059(5)
    C13 0.0437(7) 0.0516(7) 0.0431(7) -0.0171(6) -0.0075(6) -0.0058(5)
    C14 0.0662(9) 0.0691(10) 0.0389(7) -0.0239(8) -0.0104(7) -0.0058(6)
    C15 0.0512(8) 0.0691(10) 0.0597(9) -0.0224(7) -0.0249(7) -0.0069(7)
    C16 0.0411(6) 0.0489(7) 0.0451(7) -0.0175(6) -0.0114(5) -0.0050(5)
    C17 0.0541(8) 0.0448(8) 0.0783(11) -0.0033(6) -0.0299(8) -0.0094(7)
_geom_special_details
;
Bond distances, angles <i>etc</i>. have been calculated using the rounded
fractional coordinates. All su's are estimated from the variances of the
(full) variance-covariance matrix. The cell e.s.d.'s are taken into account in
the estimation of distances, angles and torsion angles
;
loop_
    _geom_bond_atom_site_label_1
    _geom_bond_atom_site_label_2
    _geom_bond_site_symmetry_1
    _geom_bond_site_symmetry_2
    _geom_bond_distance
    _geom_bond_publ_flag
    S1 C1 . . 1.8347(15) no
    S1 C3 . . 1.8386(15) no
    O1 C2 . . 1.2179(17) no
    O2 C14 . . 1.412(2) no
    O2 C15 . . 1.420(2) no
    O3 C1 . . 1.3971(18) no
    O3 H3 . . 0.8200 no
    N1 C2 . . 1.350(2) no
    N1 C11 . . 1.4623(19) no
    N1 C3 . . 1.4680(16) no
    N2 C12 . . 1.4620(18) no
    N2 C16 . . 1.466(2) no
    N2 C13 . . 1.4609(18) no
    C1 C17 . . 1.519(2) no
    C1 C2 . . 1.531(2) no
    C3 C4 . . 1.5300(18) no
    C3 C8 . . 1.5299(19) no
    C4 C5 . . 1.520(2) no
    C5 C6 . . 1.527(2) no
    C6 C9 . . 1.522(2) no
    C6 C7 . . 1.526(2) no
    C7 C8 . . 1.5237(19) no
    C9 C10 . . 1.513(3) no
    C11 C12 . . 1.5314(18) no
    C13 C14 . . 1.504(2) no
    C15 C16 . . 1.501(2) no
    C4 H4A . . 0.9700 no
    C4 H4B . . 0.9700 no
    C5 H5A . . 0.9700 no
    C5 H5B . . 0.9700 no
    C6 H6 . . 0.9800 no
    C7 H7A . . 0.9700 no
    C7 H7B . . 0.9700 no
    C8 H8A . . 0.9700 no
    C8 H8B . . 0.9700 no
    C9 H9A . . 0.9700 no
    C9 H9B . . 0.9700 no
    C10 H10A . . 0.9600 no
    C10 H10B . . 0.9600 no
    C10 H10C . . 0.9600 no
    C11 H11A . . 0.9700 no
    C11 H11B . . 0.9700 no
    C12 H12A . . 0.9700 no
    C12 H12B . . 0.9700 no
    C13 H13A . . 0.9700 no
    C13 H13B . . 0.9700 no
    C14 H14A . . 0.9700 no
    C14 H14B . . 0.9700 no
    C15 H15A . . 0.9700 no
    C15 H15B . . 0.9700 no
    C16 H16A . . 0.9700 no
    C16 H16B . . 0.9700 no
    C17 H17A . . 0.9600 no
    C17 H17B . . 0.9600 no
    C17 H17C . . 0.9600 no
loop_
    _geom_angle_atom_site_label_1
    _geom_angle_atom_site_label_2
    _geom_angle_atom_site_label_3
    _geom_angle_site_symmetry_1
    _geom_angle_site_symmetry_2
    _geom_angle_site_symmetry_3
    _geom_angle
    _geom_angle_publ_flag
    C1 S1 C3 . . . 94.89(6) no
    C14 O2 C15 . . . 110.20(12) no
    C1 O3 H3 . . . 109.00 no
    C2 N1 C3 . . . 120.17(12) no
    C3 N1 C11 . . . 121.19(12) no
    C2 N1 C11 . . . 118.47(11) no
    C12 N2 C13 . . . 113.18(12) no
    C13 N2 C16 . . . 109.95(11) no
    C12 N2 C16 . . . 113.51(11) no
    S1 C1 C2 . . . 104.46(10) no
    S1 C1 C17 . . . 113.16(10) no
    O3 C1 C2 . . . 112.49(11) no
    O3 C1 C17 . . . 106.76(13) no
    C2 C1 C17 . . . 109.29(12) no
    S1 C1 O3 . . . 110.80(9) no
    O1 C2 N1 . . . 124.16(14) no
    N1 C2 C1 . . . 113.68(11) no
    O1 C2 C1 . . . 122.14(14) no
    S1 C3 N1 . . . 103.71(10) no
    S1 C3 C4 . . . 110.66(10) no
    N1 C3 C4 . . . 111.72(10) no
    N1 C3 C8 . . . 111.49(10) no
    S1 C3 C8 . . . 109.19(9) no
    C4 C3 C8 . . . 109.91(12) no
    C3 C4 C5 . . . 111.93(11) no
    C4 C5 C6 . . . 113.29(12) no
    C5 C6 C7 . . . 109.26(13) no
    C5 C6 C9 . . . 110.96(12) no
    C7 C6 C9 . . . 112.66(12) no
    C6 C7 C8 . . . 111.36(11) no
    C3 C8 C7 . . . 112.03(11) no
    C6 C9 C10 . . . 114.58(14) no
    N1 C11 C12 . . . 111.58(11) no
    N2 C12 C11 . . . 115.86(11) no
    N2 C13 C14 . . . 109.49(13) no
    O2 C14 C13 . . . 111.30(12) no
    O2 C15 C16 . . . 111.43(14) no
    N2 C16 C15 . . . 109.68(12) no
    C3 C4 H4A . . . 109.00 no
    C3 C4 H4B . . . 109.00 no
    C5 C4 H4A . . . 109.00 no
    C5 C4 H4B . . . 109.00 no
    H4A C4 H4B . . . 108.00 no
    C4 C5 H5A . . . 109.00 no
    C4 C5 H5B . . . 109.00 no
    C6 C5 H5A . . . 109.00 no
    C6 C5 H5B . . . 109.00 no
    H5A C5 H5B . . . 108.00 no
    C5 C6 H6 . . . 108.00 no
    C7 C6 H6 . . . 108.00 no
    C9 C6 H6 . . . 108.00 no
    C6 C7 H7A . . . 109.00 no
    C6 C7 H7B . . . 109.00 no
    C8 C7 H7A . . . 109.00 no
    C8 C7 H7B . . . 109.00 no
    H7A C7 H7B . . . 108.00 no
    C3 C8 H8A . . . 109.00 no
    C3 C8 H8B . . . 109.00 no
    C7 C8 H8A . . . 109.00 no
    C7 C8 H8B . . . 109.00 no
    H8A C8 H8B . . . 108.00 no
    C6 C9 H9A . . . 109.00 no
    C6 C9 H9B . . . 109.00 no
    C10 C9 H9A . . . 109.00 no
    C10 C9 H9B . . . 109.00 no
    H9A C9 H9B . . . 108.00 no
    C9 C10 H10A . . . 109.00 no
    C9 C10 H10B . . . 109.00 no
    C9 C10 H10C . . . 109.00 no
    H10A C10 H10B . . . 109.00 no
    H10A C10 H10C . . . 109.00 no
    H10B C10 H10C . . . 109.00 no
    N1 C11 H11A . . . 109.00 no
    N1 C11 H11B . . . 109.00 no
    C12 C11 H11A . . . 109.00 no
    C12 C11 H11B . . . 109.00 no
    H11A C11 H11B . . . 108.00 no
    N2 C12 H12A . . . 108.00 no
    N2 C12 H12B . . . 108.00 no
    C11 C12 H12A . . . 108.00 no
    C11 C12 H12B . . . 108.00 no
    H12A C12 H12B . . . 107.00 no
    N2 C13 H13A . . . 110.00 no
    N2 C13 H13B . . . 110.00 no
    C14 C13 H13A . . . 110.00 no
    C14 C13 H13B . . . 110.00 no
    H13A C13 H13B . . . 108.00 no
    O2 C14 H14A . . . 109.00 no
    O2 C14 H14B . . . 109.00 no
    C13 C14 H14A . . . 109.00 no
    C13 C14 H14B . . . 109.00 no
    H14A C14 H14B . . . 108.00 no
    O2 C15 H15A . . . 109.00 no
    O2 C15 H15B . . . 109.00 no
    C16 C15 H15A . . . 109.00 no
    C16 C15 H15B . . . 109.00 no
    H15A C15 H15B . . . 108.00 no
    N2 C16 H16A . . . 110.00 no
    N2 C16 H16B . . . 110.00 no
    C15 C16 H16A . . . 110.00 no
    C15 C16 H16B . . . 110.00 no
    H16A C16 H16B . . . 108.00 no
    C1 C17 H17A . . . 109.00 no
    C1 C17 H17B . . . 109.00 no
    C1 C17 H17C . . . 109.00 no
    H17A C17 H17B . . . 109.00 no
    H17A C17 H17C . . . 110.00 no
    H17B C17 H17C . . . 109.00 no
loop_
    _geom_torsion_atom_site_label_1
    _geom_torsion_atom_site_label_2
    _geom_torsion_atom_site_label_3
    _geom_torsion_atom_site_label_4
    _geom_torsion_site_symmetry_1
    _geom_torsion_site_symmetry_2
    _geom_torsion_site_symmetry_3
    _geom_torsion_site_symmetry_4
    _geom_torsion
    _geom_torsion_publ_flag
    C3 S1 C1 O3 . . . . -137.43(10) no
    C3 S1 C1 C2 . . . . -16.07(9) no
    C3 S1 C1 C17 . . . . 102.70(12) no
    C1 S1 C3 N1 . . . . 14.83(9) no
    C1 S1 C3 C4 . . . . -105.10(10) no
    C1 S1 C3 C8 . . . . 133.79(9) no
    C14 O2 C15 C16 . . . . 58.82(17) no
    C15 O2 C14 C13 . . . . -59.22(17) no
    C11 N1 C3 C4 . . . . -65.77(16) no
    C2 N1 C11 C12 . . . . 81.87(15) no
    C11 N1 C2 O1 . . . . -5.22(19) no
    C3 N1 C2 C1 . . . . -2.34(16) no
    C2 N1 C3 C4 . . . . 109.35(14) no
    C3 N1 C11 C12 . . . . -102.93(14) no
    C11 N1 C3 C8 . . . . 57.65(15) no
    C11 N1 C2 C1 . . . . 172.91(10) no
    C3 N1 C2 O1 . . . . 179.53(12) no
    C11 N1 C3 S1 . . . . 175.01(9) no
    C2 N1 C3 C8 . . . . -127.23(13) no
    C2 N1 C3 S1 . . . . -9.86(13) no
    C13 N2 C16 C15 . . . . 56.27(14) no
    C12 N2 C13 C14 . . . . 175.30(11) no
    C16 N2 C13 C14 . . . . -56.60(14) no
    C13 N2 C12 C11 . . . . 71.56(15) no
    C16 N2 C12 C11 . . . . -54.67(16) no
    C12 N2 C16 C15 . . . . -175.82(11) no
    C17 C1 C2 O1 . . . . 70.12(17) no
    C17 C1 C2 N1 . . . . -108.05(14) no
    S1 C1 C2 N1 . . . . 13.31(13) no
    S1 C1 C2 O1 . . . . -168.51(11) no
    O3 C1 C2 N1 . . . . 133.56(12) no
    O3 C1 C2 O1 . . . . -48.27(17) no
    C4 C3 C8 C7 . . . . -55.31(15) no
    N1 C3 C8 C7 . . . . -179.75(12) no
    S1 C3 C4 C5 . . . . -67.62(15) no
    N1 C3 C4 C5 . . . . 177.37(13) no
    S1 C3 C8 C7 . . . . 66.25(13) no
    C8 C3 C4 C5 . . . . 53.06(16) no
    C3 C4 C5 C6 . . . . -54.41(18) no
    C4 C5 C6 C7 . . . . 54.72(17) no
    C4 C5 C6 C9 . . . . 179.53(13) no
    C5 C6 C7 C8 . . . . -55.82(16) no
    C5 C6 C9 C10 . . . . 174.32(15) no
    C7 C6 C9 C10 . . . . -62.8(2) no
    C9 C6 C7 C8 . . . . -179.64(13) no
    C6 C7 C8 C3 . . . . 57.90(17) no
    N1 C11 C12 N2 . . . . -170.62(12) no
    N2 C13 C14 O2 . . . . 58.47(16) no
    O2 C15 C16 N2 . . . . -57.46(16) no
loop_
    _geom_hbond_atom_site_label_D
    _geom_hbond_atom_site_label_H
    _geom_hbond_atom_site_label_A
    _geom_hbond_site_symmetry_A
    _geom_hbond_distance_DH
    _geom_hbond_distance_HA
    _geom_hbond_distance_DA
    _geom_hbond_angle_DHA
    _geom_hbond_publ_flag
    O3 H3 N2 2_656 0.82 1.99 2.7994(14) 171 yes
    C9 H9A O2 1_554 0.97 2.57 3.418(2) 146 yes
    C15 H15B O1 1_655 0.97 2.55 3.249(2) 129 yes
