# Supplementary material for: 8-Ethyl-2-hydr­oxy-2-methyl-4-morpholinoethyl-1-thia-4-aza­spiro­[4.5]decan-3-one
Source: Acta Crystallogr Sect E Struct Rep Online. 2008 Sep 13;64(Pt 10):o1939–40. doi: 10.1107/S1600536808029097 (PMC2959234; doi:10.1107/S1600536808029097)
Supplement: Supplementary file 2 [file e-64-o1939-Isup2.hkl]

#
# h,k,l, Fc-squared, Fo-squared, sigma(Fo-squared) and status flag
#
data_I
_shelx_title ' ES-8'
_shelx_refln_list_code          4
_shelx_F_calc_maximum      109.94
_exptl_crystal_F_000       372.00
_reflns_d_resolution_high  0.7965
 
loop_
 _symmetry_equiv_pos_as_xyz
 'x, y, z'
 '-x, -y, -z'
 
_cell_length_a     8.1878
_cell_length_b    10.2241
_cell_length_c    12.2188
_cell_angle_alpha  79.901
_cell_angle_beta   73.796
_cell_angle_gamma  67.674
 
_shelx_F_squared_multiplier     1.000
 
loop_
 _refln_index_h
 _refln_index_k
 _refln_index_l
 _refln_F_squared_calc
 _refln_F_squared_meas
 _refln_F_squared_sigma
 _refln_observed_status
   1   0   0     1214.88     1298.30     13.91 o
   3   0   0      194.38      218.92      2.71 o
   4   0   0      151.06      151.65      1.72 o
   5   0   0        4.07        3.78      0.75 o
   6   0   0       30.19       26.75      0.73 o
   7   0   0      102.86      103.17      3.06 o
   8   0   0        0.05        0.81      0.84 o
   9   0   0        0.03        1.30      0.90 o
  -8   1   0        1.14        1.78      0.83 o
  -7   1   0        3.22        3.84      0.79 o
  -6   1   0       26.18       24.26      0.84 o
  -5   1   0      231.85      219.31      5.13 o
  -4   1   0       27.77       26.36      0.96 o
  -3   1   0      569.04      577.48     15.77 o
  -2   1   0      372.46      402.46      8.79 o
  -1   1   0      435.85      442.85      6.50 o
   1   1   0       52.92       54.37      1.64 o
   2   1   0     1286.22     1314.82     18.18 o
   3   1   0      224.57      222.11      4.07 o
   4   1   0       99.16       98.34      2.69 o
   5   1   0       26.62       27.10      0.77 o
   6   1   0      142.37      144.56      1.22 o
   7   1   0       11.16       10.89      0.70 o
   8   1   0        9.11        8.85      0.82 o
   9   1   0        0.04        0.76      0.86 o
  -8   2   0        0.72        1.29      0.87 o
  -7   2   0       12.38       12.58      0.86 o
  -6   2   0       11.78       11.62      0.80 o
  -5   2   0        8.45        9.26      0.83 o
  -4   2   0        1.24        3.42      0.88 o
  -3   2   0      709.67      816.09      8.70 o
  -2   2   0     2556.48     2769.41     43.71 o
  -1   2   0     1594.81     1721.78     16.23 o
   0   2   0    12087.57    12117.35    142.41 o
   1   2   0     3042.82     3108.44     74.98 o
   2   2   0       11.26       11.71      0.96 o
   3   2   0      323.40      347.06      8.21 o
   4   2   0       38.01       33.41      1.13 o
   5   2   0        3.04        4.19      0.71 o
   6   2   0        0.13        0.22      0.65 o
   7   2   0      133.74      135.19      2.03 o
   8   2   0       12.61       12.00      0.77 o
   9   2   0        0.73        1.30      0.87 o
  -8   3   0        6.86        6.88      0.87 o
  -7   3   0        1.08        1.26      0.81 o
  -6   3   0        5.33        8.43      0.87 o
  -5   3   0      140.88      131.85      1.46 o
  -4   3   0        7.10        5.82      0.84 o
  -3   3   0      656.47      715.49      4.54 o
  -2   3   0      525.70      545.41      6.80 o
  -1   3   0     3988.09     4308.51     39.19 o
   0   3   0     1841.84     1881.28     10.81 o
   1   3   0     4733.71     4672.72    107.45 o
   2   3   0      226.39      231.30      3.45 o
   3   3   0      924.89      941.43     26.60 o
   4   3   0        4.23        5.26      0.64 o
   5   3   0      169.10      179.83      4.07 o
   6   3   0      165.55      156.78      2.48 o
   7   3   0        4.91        6.29      0.60 o
   8   3   0       11.44       12.26      0.76 o
   9   3   0        0.50        0.29      0.64 o
  -7   4   0        4.32        5.85      0.85 o
  -6   4   0        5.58        5.51      0.82 o
  -5   4   0        3.46        4.96      0.82 o
  -4   4   0       36.98       32.98      0.90 o
  -3   4   0       56.95       61.86      1.24 o
  -2   4   0      111.29      126.16      1.75 o
   0   4   0      264.24      265.07      3.16 o
   1   4   0     1958.23     1988.03     32.84 o
   2   4   0      148.68      163.77      3.69 o
   3   4   0      101.28      100.06      1.92 o
   5   4   0       35.44       33.41      1.28 o
   6   4   0       12.50       11.27      0.63 o
   7   4   0       47.18       49.55      1.61 o
   8   4   0        2.71        4.01      0.65 o
   9   4   0       18.76       20.32      1.05 o
  -7   5   0        2.35        3.88      0.90 o
  -6   5   0        1.41        2.48      0.82 o
  -5   5   0       14.89       14.64      0.88 o
  -4   5   0       36.63       33.69      1.04 o
  -3   5   0       18.40       21.18      0.89 o
  -2   5   0        6.93        7.30      1.10 o
  -1   5   0     3442.05     3507.67     35.94 o
   0   5   0      270.69      263.28      4.93 o
   1   5   0      100.48      104.96      1.20 o
   2   5   0      263.75      296.56      3.66 o
   3   5   0       49.79       44.61      0.77 o
   4   5   0      493.86      522.53      8.59 o
   5   5   0       25.84       19.85      0.63 o
   6   5   0      228.71      227.98      3.94 o
   7   5   0        1.46        2.43      0.66 o
   8   5   0        1.43        1.95      0.72 o
   9   5   0        6.87        6.75      0.77 o
  -6   6   0       28.48       24.11      2.10 o
  -5   6   0        0.02        0.37      0.94 o
  -4   6   0        0.78        1.53      1.05 o
  -3   6   0        2.05        3.15      0.84 o
  -2   6   0      124.19      127.25      2.16 o
  -1   6   0       64.36       66.38      1.03 o
   0   6   0      197.64      193.84      3.50 o
   1   6   0      831.26      839.80     22.64 o
   2   6   0        6.10        9.75      0.82 o
   3   6   0      766.25      827.36      5.80 o
   4   6   0       37.13       32.61      0.70 o
   5   6   0       59.17       55.04      0.88 o
   6   6   0        5.59        5.39      0.63 o
   7   6   0       12.63       13.35      0.65 o
   8   6   0        3.48        4.86      0.61 o
   9   6   0        0.01        0.30      0.75 o
  -5   7   0        0.43        1.00      0.99 o
  -4   7   0       18.29       20.35      0.95 o
  -3   7   0       32.30       33.82      1.18 o
  -2   7   0      118.22      128.05      2.28 o
  -1   7   0      640.38      656.35      6.60 o
   0   7   0      450.37      459.52     14.01 o
   1   7   0        8.41        7.62      0.74 o
   2   7   0      118.55      127.82      1.61 o
   3   7   0      125.77      121.77      3.22 o
   4   7   0       99.69       97.29      2.49 o
   5   7   0        0.97        0.80      0.67 o
   6   7   0      156.52      143.33      3.90 o
   7   7   0        0.57        1.30      0.67 o
   8   7   0       17.13       17.84      0.88 o
   9   7   0        0.18        0.31      0.68 o
  -4   8   0        9.34       14.28      1.94 o
  -3   8   0       11.96       14.08      1.26 o
  -2   8   0       28.95       32.91      1.65 o
  -1   8   0       20.05       20.81      1.07 o
   0   8   0        0.48        0.31      0.79 o
   1   8   0      391.55      386.21      6.68 o
   2   8   0      100.12      102.60      0.94 o
   3   8   0       16.72       18.46      0.77 o
   4   8   0      195.29      181.32      8.58 o
   5   8   0      113.31      101.72      2.75 o
   6   8   0       72.08       75.13      1.10 o
   7   8   0        3.08        4.07      0.61 o
   8   8   0        7.23       10.21      0.72 o
   9   8   0        1.05        0.33      0.79 o
  -4   9   0        0.50       -0.34      0.89 o
  -3   9   0        8.95        7.84      1.02 o
  -2   9   0        5.96        7.64      0.87 o
  -1   9   0       30.10       32.64      1.40 o
   0   9   0       46.61       45.00      1.90 o
   1   9   0       20.39       23.35      0.78 o
   2   9   0      100.49       96.40      2.11 o
   3   9   0      141.63      141.76      3.22 o
   4   9   0        0.26        1.51      0.60 o
   5   9   0       35.13       38.39      1.09 o
   6   9   0       14.01       13.69      0.67 o
   7   9   0        0.33        0.71      0.64 o
   8   9   0        0.75        2.16      0.64 o
  -2  10   0        0.33        0.97      1.05 o
  -1  10   0        1.22        2.41      0.85 o
   0  10   0        9.08        9.69      0.89 o
   1  10   0       21.29       21.39      0.79 o
   2  10   0       44.43       44.14      0.96 o
   3  10   0       97.24       97.54      1.55 o
   4  10   0        0.01        1.13      0.56 o
   5  10   0       19.48       17.23      0.68 o
   6  10   0        3.97        2.92      0.59 o
   7  10   0        2.82        3.76      0.75 o
   8  10   0        9.18        9.83      0.75 o
  -1  11   0       19.58       23.42      2.60 o
   0  11   0      154.34      162.96      4.03 o
   1  11   0        4.84        4.96      0.89 o
   2  11   0       45.70       45.97      0.84 o
   3  11   0       16.21       14.02      0.76 o
   4  11   0        0.46        1.15      0.61 o
   5  11   0        3.07        5.38      0.66 o
   6  11   0       14.47       15.18      0.60 o
   7  11   0       41.14       48.98      0.84 o
   1  12   0        2.87        3.43      0.73 o
   2  12   0        9.28        8.38      0.71 o
   3  12   0        4.20        4.29      0.70 o
   4  12   0        0.20        1.28      0.65 o
   5  12   0        0.12        1.16      0.66 o
   6  12   0        0.03        0.61      0.92 o
  -5 -12   1        3.38        4.02      0.69 o
  -4 -12   1        1.79        1.15      0.70 o
  -3 -12   1        0.74        1.75      0.69 o
  -2 -12   1        9.62        8.64      0.70 o
  -1 -12   1        0.01        0.03      0.82 o
  -7 -11   1        5.43        4.61      0.69 o
  -6 -11   1        4.50        5.14      0.68 o
  -5 -11   1        6.32        7.69      0.71 o
  -4 -11   1        0.02       -0.05      0.73 o
  -3 -11   1        4.02        5.53      0.67 o
  -2 -11   1        0.36        1.11      0.62 o
  -1 -11   1       21.71       24.09      1.00 o
   0 -11   1       10.34       14.27      0.83 o
   1 -11   1        0.87        1.39      0.90 o
  -8 -10   1        1.77        2.92      0.75 o
  -7 -10   1       49.54       48.80      1.67 o
  -6 -10   1        0.88        1.36      0.64 o
  -5 -10   1        0.55        1.94      0.58 o
  -4 -10   1      131.87      120.93      3.13 o
  -3 -10   1       56.75       50.86      1.06 o
  -2 -10   1        0.08        1.64      0.70 o
  -1 -10   1       20.51       21.74      0.77 o
   0 -10   1       53.94       58.57      0.96 o
   1 -10   1       14.22       20.84      1.94 o
   2 -10   1        0.41        1.64      0.88 o
  -8  -9   1       13.00       14.71      0.78 o
  -7  -9   1        0.05        0.86      0.61 o
  -6  -9   1       16.96       16.33      0.67 o
  -5  -9   1       46.24       43.46      1.22 o
  -4  -9   1        5.59        7.37      0.62 o
  -3  -9   1        7.68        9.46      0.67 o
  -2  -9   1       32.25       25.69      0.66 o
  -1  -9   1       75.30       79.03      1.34 o
   0  -9   1        0.03        0.74      0.85 o
   1  -9   1        1.09        2.73      0.87 o
   2  -9   1        8.12        9.42      1.03 o
   3  -9   1        7.69        7.89      1.31 o
   4  -9   1        9.99        9.93      1.46 o
  -9  -8   1       12.72       12.17      0.99 o
  -8  -8   1        3.56        3.94      0.57 o
  -7  -8   1        6.74        6.81      0.64 o
  -6  -8   1        2.08        1.97      0.59 o
  -5  -8   1       55.59       52.07      1.35 o
  -4  -8   1       59.62       53.59      2.69 o
  -3  -8   1      182.01      176.68      1.76 o
  -2  -8   1      164.14      171.89      2.72 o
  -1  -8   1       17.98       21.70      0.66 o
   0  -8   1       25.74       24.12      1.02 o
   1  -8   1       20.55       26.23      0.98 o
   2  -8   1      184.96      184.38      4.75 o
   3  -8   1       21.89       22.16      1.17 o
   4  -8   1        7.21        7.09      0.91 o
   5  -8   1        8.73        6.31      1.34 o
  -9  -7   1        2.50        1.74      0.70 o
  -8  -7   1       36.84       38.54      0.81 o
  -7  -7   1        1.08        2.60      0.60 o
  -6  -7   1       33.07       33.50      0.67 o
  -5  -7   1      185.87      179.87      2.61 o
  -4  -7   1        7.17        8.21      0.55 o
  -3  -7   1      167.38      168.13      3.12 o
  -2  -7   1       19.07       15.38      0.85 o
  -1  -7   1      166.74      166.53      2.17 o
   0  -7   1        7.81        9.42      0.79 o
   1  -7   1      103.40      102.33      4.22 o
   2  -7   1       17.72       23.20      0.95 o
   3  -7   1        0.02        1.21      1.00 o
   4  -7   1       11.80        9.70      0.79 o
   5  -7   1        0.36        2.44      1.04 o
  -9  -6   1        0.00       -0.08      0.60 o
  -8  -6   1       94.49       96.50      1.57 o
  -7  -6   1        6.96        6.63      0.59 o
  -6  -6   1      123.24      124.39      2.28 o
  -5  -6   1       63.57       60.94      1.55 o
  -4  -6   1       27.46       28.86      0.68 o
  -3  -6   1        7.92        4.98      0.60 o
  -2  -6   1      214.74      193.12      3.10 o
  -1  -6   1       10.66       15.23      0.73 o
   0  -6   1       56.37       66.11      1.30 o
   1  -6   1       30.45       29.58      1.00 o
   2  -6   1      429.15      426.79     10.57 o
   3  -6   1       52.59       55.10      1.07 o
   4  -6   1       48.30       40.33      1.02 o
   5  -6   1       16.48       17.60      0.98 o
   6  -6   1        0.22        2.46      1.29 o
  -9  -5   1        0.51       -0.32      0.65 o
  -8  -5   1      138.45      140.71      5.01 o
  -7  -5   1        7.88        9.35      0.63 o
  -6  -5   1       20.43       19.27      1.24 o
  -5  -5   1      183.98      186.97      4.13 o
  -4  -5   1       71.81       64.28      2.09 o
  -3  -5   1       18.77       22.19      0.70 o
  -2  -5   1      349.33      349.64      4.67 o
  -1  -5   1     1830.78     1969.44     34.63 o
   0  -5   1     1709.68     1825.95     39.72 o
   1  -5   1      274.39      281.77      2.68 o
   2  -5   1       60.32       70.83      2.57 o
   3  -5   1        9.57       11.84      0.84 o
   4  -5   1       12.14       14.26      1.06 o
   5  -5   1       14.41       11.67      0.97 o
   6  -5   1        2.37        2.55      1.38 o
   7  -5   1        1.39        0.98      1.15 o
  -9  -4   1        0.00        0.57      0.68 o
  -8  -4   1       31.25       32.64      0.89 o
  -7  -4   1        3.79        3.81      0.59 o
  -6  -4   1      118.39      107.52      2.91 o
  -5  -4   1       25.23       21.54      0.70 o
  -4  -4   1      239.79      242.13      9.67 o
  -3  -4   1        3.34        3.54      0.65 o
  -2  -4   1      240.36      211.88      3.47 o
  -1  -4   1      145.75      142.93      1.48 o
   0  -4   1      416.27      473.46      7.97 o
   1  -4   1        0.66        1.17      0.81 o
   3  -4   1      139.55      134.51      3.96 o
   4  -4   1       12.79       14.55      0.95 o
   5  -4   1       73.96       70.25      1.12 o
   6  -4   1        0.16        0.74      0.83 o
   7  -4   1       13.37       17.66      1.13 o
  -9  -3   1       10.38       10.19      0.82 o
  -8  -3   1       26.77       24.67      0.67 o
  -7  -3   1        9.40        9.70      0.62 o
  -6  -3   1        0.01        1.27      0.63 o
  -5  -3   1      102.50      107.41      1.74 o
  -4  -3   1      362.88      384.01      2.17 o
  -3  -3   1       73.41       69.55      1.31 o
  -2  -3   1       63.81       65.01      1.07 o
  -1  -3   1      802.29      774.03     17.27 o
   0  -3   1      782.46      863.75      8.49 o
   1  -3   1     4235.89     4433.40     71.43 o
   2  -3   1      584.30      643.11     13.21 o
   3  -3   1      167.93      155.62      3.41 o
   4  -3   1        7.74       12.00      0.98 o
   5  -3   1       56.15       55.53      0.97 o
   6  -3   1       33.98       32.17      0.88 o
   7  -3   1        1.83        2.79      0.84 o
   8  -3   1        1.40        2.07      0.91 o
  -9  -2   1       17.66       19.44      0.89 o
  -8  -2   1        2.44        0.48      0.69 o
  -7  -2   1       25.90       26.71      0.98 o
  -6  -2   1      128.56      121.08      2.34 o
  -5  -2   1      130.94      136.94      4.06 o
  -4  -2   1       30.67       33.02      0.95 o
  -3  -2   1     1247.53     1272.85     36.04 o
  -2  -2   1      101.20      108.71      2.00 o
  -1  -2   1     1662.85     1594.70     27.89 o
   0  -2   1     1601.22     1723.31     25.62 o
   1  -2   1     2143.00     2206.70     62.13 o
   2  -2   1      650.53      670.15      5.64 o
   3  -2   1       13.16       14.01      0.95 o
   4  -2   1        3.28        3.91      0.86 o
   5  -2   1      144.13      136.92     11.48 o
   6  -2   1        4.27        5.83      0.81 o
   7  -2   1        7.26        7.85      0.80 o
   8  -2   1        9.92        9.85      0.94 o
  -9  -1   1        5.07        6.50      0.91 o
  -8  -1   1        1.35        1.33      0.77 o
  -7  -1   1       35.24       34.77      0.81 o
  -6  -1   1       21.80       23.02      0.96 o
  -5  -1   1       76.52       79.57      1.65 o
  -4  -1   1      176.98      181.28      4.30 o
  -3  -1   1      258.74      254.15      4.67 o
  -2  -1   1      387.07      424.78      9.48 o
  -1  -1   1     2064.57     2180.81     32.96 o
   0  -1   1      241.52      280.09      8.39 o
   1  -1   1     5658.13     5687.59    261.81 o
   2  -1   1       23.32       25.12      2.21 o
   3  -1   1       85.58       88.14      1.29 o
   4  -1   1      395.64      438.37      5.49 o
   5  -1   1       11.01       13.85      0.89 o
   6  -1   1       70.06       71.52      1.57 o
   7  -1   1        8.79        8.18      0.84 o
   8  -1   1        6.85        6.83      0.88 o
   9  -1   1        1.04        2.05      0.99 o
  -9   0   1       16.03       14.65      0.90 o
  -8   0   1        0.68        1.38      0.81 o
  -7   0   1       39.63       35.15      0.90 o
  -6   0   1        1.35        2.03      0.76 o
  -5   0   1      117.88      119.72      1.70 o
  -4   0   1        1.88        1.13      0.66 o
  -3   0   1      816.16      831.43      8.60 o
  -2   0   1      413.97      453.50      4.90 o
  -1   0   1     4755.23     4934.39     42.00 o
   1   0   1     1005.90     1125.57     22.61 o
   2   0   1        4.16        4.02      1.14 o
   3   0   1      103.61      107.40      2.15 o
   4   0   1      566.77      563.91     14.24 o
   5   0   1       55.63       57.11      0.96 o
   6   0   1       62.52       59.81      0.95 o
   7   0   1        5.82        4.96      0.82 o
   8   0   1       32.23       33.08      0.88 o
   9   0   1        0.87        1.66      0.97 o
  -8   1   1       24.30       27.01      0.87 o
  -7   1   1       63.05       59.80      0.96 o
  -6   1   1       69.74       70.58      1.40 o
  -5   1   1       10.74       12.97      0.79 o
  -4   1   1      568.50      552.36      5.19 o
  -3   1   1      145.18      161.61      1.75 o
  -2   1   1      512.97      507.85     18.07 o
  -1   1   1       98.41      108.07      1.94 o
   0   1   1     4222.96     4348.38    132.81 o
   1   1   1     1017.67     1096.07     30.61 o
   2   1   1     1748.91     1718.51     49.14 o
   3   1   1     1442.55     1451.68     41.70 o
   4   1   1      142.08      139.93      1.29 o
   5   1   1       36.21       44.95      1.49 o
   6   1   1       15.03       15.48      0.81 o
   7   1   1       68.51       66.13      1.38 o
   8   1   1       28.36       27.22      0.82 o
   9   1   1        4.28        4.21      1.03 o
  -8   2   1       14.69       14.31      0.90 o
  -7   2   1       15.38       15.49      0.84 o
  -6   2   1        9.42       10.30      0.78 o
  -5   2   1       63.32       59.05      1.54 o
  -4   2   1        0.32        0.88      0.73 o
  -3   2   1      628.77      655.10     14.57 o
  -2   2   1      891.18      953.88     10.54 o
  -1   2   1     2771.98     2827.31     84.63 o
   0   2   1     8836.32     9053.18    157.69 o
   1   2   1     1835.80     1839.99     31.85 o
   2   2   1       82.14       89.72      1.63 o
   3   2   1      356.82      361.70      6.50 o
   4   2   1       78.91       67.09      1.21 o
   5   2   1       39.16       41.98      1.08 o
   6   2   1      155.09      143.69      1.82 o
   7   2   1       21.91       23.07      0.83 o
   8   2   1       26.84       28.33      0.97 o
   9   2   1       12.88       14.50      1.23 o
  -8   3   1        7.93        9.25      0.95 o
  -7   3   1       11.72       11.41      0.87 o
  -6   3   1       22.59       24.06      0.88 o
  -5   3   1       38.63       31.86      0.93 o
  -4   3   1      487.22      463.32      7.73 o
  -2   3   1      587.58      625.55      7.60 o
   0   3   1     1847.56     1874.31     38.17 o
   1   3   1      217.76      249.83      5.17 o
   2   3   1      354.91      389.61      8.70 o
   3   3   1     1310.61     1312.76     28.13 o
   4   3   1      640.78      673.62     16.46 o
   5   3   1        1.63        0.99      0.65 o
   6   3   1        9.62        9.53      0.65 o
   7   3   1      182.52      169.66      5.26 o
   8   3   1       55.48       49.35      1.95 o
   9   3   1       28.10       22.96      0.72 o
  -7   4   1        3.05        3.54      0.81 o
  -6   4   1        3.05        2.34      0.72 o
  -5   4   1       33.69       29.55      1.33 o
  -4   4   1       11.90       13.61      0.89 o
  -3   4   1      437.77      443.34      7.65 o
  -2   4   1       14.05       11.94      0.93 o
  -1   4   1      275.52      265.11      4.49 o
   0   4   1      172.53      189.12      2.91 o
   1   4   1       17.69       16.89      0.90 o
   2   4   1     1317.46     1388.20     20.33 o
   3   4   1     1719.38     1851.89     54.00 o
   4   4   1      755.35      821.79     14.37 o
   5   4   1       16.33       22.65      0.65 o
   6   4   1      164.74      151.56      3.84 o
   7   4   1        1.52        2.32      0.64 o
   8   4   1        3.59        3.74      0.57 o
   9   4   1        2.64        3.26      0.66 o
  10   4   1       11.01       12.82      1.00 o
  -7   5   1        0.62        0.56      0.87 o
  -6   5   1       19.43       18.09      0.87 o
  -5   5   1        5.41        2.63      0.98 o
  -4   5   1       89.63       98.76      4.05 o
  -3   5   1        0.07        1.50      1.27 o
  -2   5   1       30.35       36.34      1.06 o
   0   5   1      383.08      372.50      6.76 o
   1   5   1      573.10      599.32     16.26 o
   2   5   1     2019.74     2133.64     37.64 o
   3   5   1      106.19       95.87      2.08 o
   4   5   1        0.32        1.37      0.59 o
   5   5   1      308.18      335.86      6.20 o
   6   5   1        0.52        1.77      0.69 o
   7   5   1      177.45      176.51      4.35 o
   8   5   1        0.28        0.64      0.57 o
   9   5   1        0.77        0.94      0.74 o
  10   5   1       20.50       17.04      0.69 o
  -6   6   1        1.88        2.20      0.91 o
  -5   6   1       49.47       53.52      2.34 o
  -4   6   1        0.17        0.70      1.01 o
  -3   6   1        1.24        2.29      0.97 o
  -2   6   1       61.80       57.44      2.07 o
  -1   6   1      607.86      596.08     12.91 o
   0   6   1      687.66      691.08     11.67 o
   1   6   1        0.05        0.22      0.66 o
   2   6   1      275.64      270.36      4.11 o
   4   6   1      637.18      707.45     14.68 o
   5   6   1       13.29       14.48      0.67 o
   6   6   1      285.41      297.12      5.74 o
   7   6   1        1.17        1.14      0.56 o
   8   6   1        1.84        0.96      0.68 o
   9   6   1        7.06        6.87      0.73 o
  -5   7   1        0.18        0.30      0.84 o
  -4   7   1       40.88       50.71      1.26 o
  -3   7   1        4.88        4.98      0.77 o
  -2   7   1        0.39        0.84      0.99 o
  -1   7   1       10.97       14.40      0.98 o
   0   7   1      236.46      231.77      5.46 o
   1   7   1       81.19       86.75      1.57 o
   2   7   1       42.28       39.69      0.90 o
   3   7   1      174.52      178.63      4.21 o
   4   7   1       43.68       49.23      1.06 o
   5   7   1       88.06       82.91      2.25 o
   6   7   1        9.49        8.19      0.61 o
   7   7   1       36.01       34.84      1.24 o
   8   7   1        1.20        0.50      0.57 o
   9   7   1        0.95        1.43      0.61 o
  -4   8   1        8.62        9.67      1.19 o
  -3   8   1        0.92        1.27      0.75 o
  -2   8   1        6.47        7.19      0.84 o
  -1   8   1      334.49      320.91      1.72 o
   0   8   1      160.49      161.88      3.74 o
   1   8   1       41.02       38.23      0.72 o
   2   8   1      249.55      243.12      7.72 o
   3   8   1      158.77      169.46      3.66 o
   4   8   1        7.62        6.03      0.67 o
   5   8   1       12.42       14.18      0.73 o
   6   8   1       71.91       72.66      1.85 o
   7   8   1        2.36        2.28      0.54 o
   8   8   1       32.47       29.69      0.95 o
   9   8   1        2.48        1.80      0.61 o
  -3   9   1       70.57       85.07      2.87 o
  -2   9   1       19.55       19.20      1.05 o
  -1   9   1       21.86       22.09      1.44 o
   0   9   1       51.76       48.28      0.85 o
   1   9   1      111.28      110.47      2.08 o
   2   9   1       15.18       16.34      0.66 o
   3   9   1      142.12      141.51      1.65 o
   4   9   1        1.25        2.42      0.66 o
   5   9   1       62.54       58.62      1.67 o
   6   9   1       10.87        8.83      0.71 o
   7   9   1        1.28        1.85      0.56 o
   8   9   1       18.52       18.46      0.82 o
   9   9   1        0.44        0.39      0.61 o
  -2  10   1        5.28        4.63      0.82 o
  -1  10   1        1.29        2.10      1.00 o
   0  10   1       34.35       33.66      1.27 o
   1  10   1       60.24       57.73      1.45 o
   2  10   1        2.12        3.70      0.64 o
   3  10   1        0.20        0.57      0.64 o
   4  10   1        6.33        4.10      0.61 o
   5  10   1        1.45        2.07      0.57 o
   6  10   1        4.87        5.07      0.59 o
   7  10   1        9.19        7.85      0.55 o
   8  10   1        2.83        2.24      0.66 o
  -1  11   1        7.95        8.83      1.06 o
   0  11   1        0.02        1.26      0.87 o
   1  11   1       18.43       20.13      0.92 o
   2  11   1        3.06        2.47      0.64 o
   3  11   1       44.05       43.82      1.18 o
   4  11   1       24.28       29.24      0.75 o
   5  11   1       22.92       24.14      1.60 o
   6  11   1       18.18       18.42      1.37 o
   7  11   1        0.17       -0.02      0.62 o
   1  12   1        6.91        4.79      0.89 o
   2  12   1        2.95        3.04      0.73 o
   3  12   1        0.06        0.52      0.63 o
   4  12   1        0.02        0.64      0.69 o
   5  12   1        6.59        7.27      0.66 o
   6  12   1        7.61        8.11      0.77 o
  -4 -12   2        0.09        1.55      0.65 o
  -3 -12   2        3.07        1.40      0.76 o
  -2 -12   2        5.78        7.22      0.83 o
  -6 -11   2       39.53       37.97      1.92 o
  -5 -11   2        2.64        2.56      0.56 o
  -4 -11   2       15.00       15.03      0.92 o
  -3 -11   2        3.51        3.15      0.59 o
  -2 -11   2       11.82       10.69      0.65 o
  -1 -11   2        1.13        2.16      0.66 o
   0 -11   2        2.86        4.67      0.90 o
   1 -11   2        4.61        7.33      0.92 o
  -7 -10   2        0.44        0.75      0.72 o
  -6 -10   2       15.50       17.28      0.67 o
  -5 -10   2       13.44       12.55      0.70 o
  -4 -10   2        7.57        8.03      0.60 o
  -3 -10   2       25.69       24.62      0.70 o
  -2 -10   2        0.83        2.58      0.66 o
  -1 -10   2        7.77        9.36      0.72 o
   0 -10   2        0.07        0.88      0.65 o
   1 -10   2        0.15        1.34      0.88 o
   2 -10   2        5.55        4.77      0.92 o
  -8  -9   2        3.49        4.20      0.69 o
  -7  -9   2       17.93       19.66      0.87 o
  -6  -9   2        5.21        7.52      0.64 o
  -5  -9   2       12.56       11.47      0.90 o
  -4  -9   2       75.51       71.29      1.22 o
  -3  -9   2       29.78       26.18      1.11 o
  -2  -9   2        0.69        1.44      0.62 o
  -1  -9   2        0.08        1.23      0.65 o
   0  -9   2       44.23       42.68      1.03 o
   1  -9   2        0.60        0.60      0.79 o
   2  -9   2        2.44        4.33      0.98 o
   3  -9   2        7.98       10.77      1.07 o
  -8  -8   2        3.55        4.81      0.65 o
  -7  -8   2        7.23        7.59      0.55 o
  -6  -8   2       86.49       86.28      2.33 o
  -5  -8   2      232.75      229.22      3.24 o
  -4  -8   2       32.36       31.05      0.74 o
  -3  -8   2        0.03        1.06      0.65 o
  -2  -8   2        0.97        0.21      0.64 o
  -1  -8   2       41.34       39.48      0.70 o
   0  -8   2        0.08        0.46      0.71 o
   1  -8   2        7.79        6.44      0.86 o
   2  -8   2        1.37        3.07      0.84 o
   3  -8   2       11.10       12.75      0.99 o
   4  -8   2        1.79        3.29      1.23 o
  -9  -7   2       18.68       17.92      0.75 o
  -8  -7   2       22.83       22.26      1.36 o
  -7  -7   2       30.25       33.29      0.71 o
  -6  -7   2       35.76       36.26      0.73 o
  -5  -7   2      101.00       97.35      2.14 o
  -4  -7   2       18.55       20.03      1.25 o
  -3  -7   2       86.86       76.06      1.91 o
  -2  -7   2       16.84       16.76      0.93 o
  -1  -7   2        3.03        4.78      0.66 o
   0  -7   2      169.80      162.01      3.75 o
   1  -7   2       26.22       28.34      0.81 o
   2  -7   2       73.60       77.90      1.80 o
   3  -7   2        1.93        2.01      0.81 o
   4  -7   2        8.24        8.86      0.88 o
   5  -7   2       23.54       19.95      1.13 o
  -9  -6   2        0.66        1.43      0.60 o
  -8  -6   2        1.37        1.19      0.62 o
  -7  -6   2       26.68       25.70      1.43 o
  -6  -6   2       65.62       65.67      2.11 o
  -5  -6   2      571.60      559.11     15.12 o
  -4  -6   2        7.13        8.79      0.62 o
  -3  -6   2        0.16        0.21      0.59 o
  -2  -6   2       15.41       11.03      0.59 o
  -1  -6   2       49.17       48.63      0.80 o
   0  -6   2       24.37       25.15      0.78 o
   1  -6   2       14.12       14.33      0.78 o
   2  -6   2       11.57       15.57      1.02 o
   3  -6   2       17.66       19.66      0.95 o
   4  -6   2        0.02        0.49      0.99 o
   5  -6   2        5.07        3.31      1.23 o
   6  -6   2      127.41      137.42      4.07 o
  -9  -5   2       15.83       15.87      0.78 o
  -8  -5   2       40.46       40.08      1.15 o
  -7  -5   2       22.24       20.40      0.65 o
  -6  -5   2        3.52        4.33      0.70 o
  -5  -5   2       55.17       54.98      1.33 o
  -4  -5   2       75.63       80.79      2.20 o
  -3  -5   2       38.46       32.08      0.79 o
  -2  -5   2      473.95      440.20      8.35 o
  -1  -5   2        5.91        8.58      0.71 o
   1  -5   2      230.97      227.27      2.83 o
   2  -5   2      156.00      164.68      2.40 o
   3  -5   2       52.12       52.27      1.40 o
   4  -5   2      190.70      204.00      2.15 o
   5  -5   2        4.45        4.63      1.06 o
   6  -5   2       48.63       45.65      2.32 o
   7  -5   2       44.74       41.41      2.36 o
  -9  -4   2       10.16        8.54      0.72 o
  -8  -4   2       47.01       43.25      1.61 o
  -7  -4   2      173.82      161.23      7.44 o
  -6  -4   2        5.28        5.96      0.63 o
  -5  -4   2      635.87      669.38      7.85 o
  -4  -4   2      277.36      285.81      6.10 o
  -3  -4   2       94.56       87.46      2.59 o
  -2  -4   2       46.77       38.71      0.80 o
  -1  -4   2     1232.88     1309.04     26.70 o
   0  -4   2       95.20      102.06      2.54 o
   1  -4   2       38.99       42.84      0.95 o
   2  -4   2      150.98      156.92      2.93 o
   3  -4   2        8.58       10.46      1.03 o
   4  -4   2       91.96       94.79      2.65 o
   5  -4   2        1.76        2.26      0.87 o
   6  -4   2       22.28       22.20      1.15 o
   7  -4   2        0.01        0.13      1.02 o
  -9  -3   2       17.03       14.23      0.80 o
  -8  -3   2        4.45        5.09      0.96 o
  -7  -3   2       10.50       10.58      0.63 o
  -6  -3   2       97.24       90.32      2.55 o
  -5  -3   2      125.56      128.05      5.30 o
  -4  -3   2       27.07       30.66      1.19 o
  -3  -3   2       52.20       44.23      1.08 o
  -2  -3   2      752.77      752.70     18.25 o
  -1  -3   2       31.65       28.97      0.92 o
   0  -3   2     1971.91     2146.88     38.00 o
   1  -3   2      164.51      187.75      3.30 o
   2  -3   2      501.78      512.65     13.20 o
   3  -3   2      137.33      140.34      3.29 o
   4  -3   2        2.26        2.23      0.96 o
   5  -3   2      309.63      306.91      8.25 o
   6  -3   2       88.67       84.01     15.56 o
   7  -3   2       86.24       93.22      2.88 o
   8  -3   2       22.48       21.87      1.13 o
  -9  -2   2        8.18        8.29      0.67 o
  -8  -2   2        6.29        7.12      0.79 o
  -7  -2   2       23.56       22.75      0.94 o
  -6  -2   2       92.69       85.76      2.02 o
  -5  -2   2       83.55       77.41      2.47 o
  -4  -2   2      405.20      450.08      8.31 o
  -3  -2   2      533.98      579.23      6.36 o
  -2  -2   2      200.99      201.00      1.81 o
  -1  -2   2      369.99      419.85      5.27 o
   0  -2   2       72.36       62.46      1.56 o
   1  -2   2      142.55      145.79      3.90 o
   2  -2   2      623.98      659.31     18.67 o
   3  -2   2      160.81      162.44      1.85 o
   4  -2   2       30.11       36.67      1.04 o
   5  -2   2      133.35      136.13      1.45 o
   6  -2   2      101.65       98.17      2.19 o
   7  -2   2        0.00        0.30      0.98 o
   8  -2   2        0.51        0.52      0.90 o
  -9  -1   2       13.07       13.25      0.97 o
  -8  -1   2        0.61        1.05      0.71 o
  -7  -1   2       95.91       90.06      1.60 o
  -6  -1   2      713.32      693.71     17.50 o
  -5  -1   2       17.87       21.00      0.72 o
  -4  -1   2        0.90        1.15      0.63 o
  -3  -1   2      398.98      452.30      2.67 o
  -2  -1   2     1742.56     1846.58     40.20 o
  -1  -1   2     1233.22     1257.36     30.98 o
   0  -1   2      801.50      814.98     27.76 o
   1  -1   2      172.21      164.25      2.37 o
   2  -1   2      155.77      152.76      3.66 o
   3  -1   2       83.57       82.25      1.42 o
   4  -1   2       26.08       27.38      1.02 o
   5  -1   2      937.84      927.42     31.36 o
   6  -1   2        1.31        1.88      0.87 o
   7  -1   2       27.14       31.07      0.92 o
   8  -1   2        0.02        0.96      0.90 o
   9  -1   2       20.57       20.02      1.80 o
  -8   0   2        6.11        7.14      0.81 o
  -7   0   2        2.11        2.46      0.64 o
  -6   0   2       90.46       82.26      2.99 o
  -5   0   2        7.82        8.80      0.79 o
  -4   0   2       22.21       22.55      0.97 o
  -3   0   2      994.24     1067.45      5.45 o
  -2   0   2     1084.56     1083.70     26.77 o
  -1   0   2      202.55      174.26      5.99 o
   0   0   2     1549.89     1465.07     77.65 o
   1   0   2     6514.37     6389.78    149.39 o
   2   0   2      471.31      464.39     11.90 o
   3   0   2       46.10       48.68      1.10 o
   5   0   2      219.49      245.47      2.50 o
   6   0   2       80.53       83.77      2.64 o
   7   0   2       67.24       68.40      2.59 o
   8   0   2        4.91        6.50      1.00 o
   9   0   2       60.48       56.09      1.28 o
  -8   1   2       44.46       44.10      0.97 o
  -7   1   2       14.58       13.18      0.74 o
  -6   1   2      151.77      149.21      2.02 o
  -5   1   2       75.93       72.10      2.64 o
  -4   1   2       13.15       14.22      0.80 o
  -3   1   2      171.06      172.95      1.67 o
  -2   1   2     1332.56     1414.74      9.39 o
  -1   1   2       39.02       39.78      1.35 o
   0   1   2       18.69       17.65      1.65 o
   1   1   2      413.37      431.04     11.24 o
   2   1   2     1339.42     1243.25     45.23 o
   3   1   2      343.52      322.38      9.92 o
   4   1   2      499.01      550.27      6.26 o
   5   1   2      681.83      671.25     30.42 o
   6   1   2       13.88       16.35      0.91 o
   7   1   2       16.15       17.21      0.73 o
   8   1   2       14.37       17.40      2.00 o
   9   1   2        7.48        5.17      1.08 o
  -8   2   2        7.63        6.81      0.87 o
  -7   2   2       16.35       15.19      0.84 o
  -6   2   2       24.17       26.26      0.84 o
  -5   2   2        0.32        0.86      0.80 o
  -4   2   2      194.03      200.40      2.76 o
  -3   2   2      302.91      304.45      5.16 o
  -2   2   2      465.80      499.49      9.60 o
  -1   2   2      264.15      287.42      6.23 o
   0   2   2      193.87      194.82      8.66 o
   1   2   2     3842.17     3707.10    143.26 o
   2   2   2     3845.68     3802.25     79.31 o
   3   2   2      606.63      608.89     15.30 o
   4   2   2      304.34      287.53      5.48 o
   5   2   2      106.47      108.72      2.01 o
   6   2   2       58.78       56.78      1.15 o
   7   2   2      105.52      108.22      2.82 o
   8   2   2       84.57       91.19      1.59 o
   9   2   2       23.20       20.97      0.87 o
  -7   3   2        3.96        4.39      0.83 o
  -6   3   2        7.62        7.25      0.81 o
  -5   3   2       48.75       42.19      0.93 o
  -4   3   2      117.74      109.42      2.44 o
  -3   3   2      228.91      246.77      6.92 o
  -2   3   2      278.78      305.99     12.38 o
  -1   3   2      313.45      322.51      8.64 o
   0   3   2      284.11      263.64      4.60 o
   2   3   2      598.65      622.48     10.30 o
   3   3   2     1071.94     1043.87     20.97 o
   4   3   2      101.86      108.09      2.68 o
   5   3   2      313.22      337.58      9.31 o
   6   3   2       13.19       10.73      0.73 o
   7   3   2       12.80       12.38      0.73 o
   8   3   2      205.83      198.61      9.06 o
   9   3   2        1.55        1.92      0.88 o
  10   3   2        3.34        2.94      0.84 o
  -7   4   2       14.66       13.18      0.83 o
  -6   4   2        1.33        1.61      0.73 o
  -5   4   2        0.73        1.86      0.81 o
  -4   4   2      146.82      154.94      6.62 o
  -3   4   2      543.28      553.07     12.52 o
  -2   4   2       11.84       15.74      2.03 o
   0   4   2        0.82        1.60      0.71 o
   1   4   2       94.94       89.62      2.45 o
   2   4   2      271.90      294.24      5.99 o
   3   4   2     1229.49     1254.79     23.46 o
   4   4   2       39.54       31.23      0.78 o
   5   4   2      173.01      197.07      5.88 o
   6   4   2       32.33       27.81      0.96 o
   7   4   2       24.81       24.86      0.75 o
   8   4   2       27.39       31.78      1.23 o
   9   4   2        0.29        0.71      0.74 o
  10   4   2        0.07        1.28      1.07 o
  -6   5   2        0.19        0.54      0.81 o
  -5   5   2       20.34       17.86      0.86 o
  -4   5   2        6.56        6.54      0.89 o
  -3   5   2      118.38      115.97      2.47 o
  -2   5   2       75.91       78.24      1.20 o
  -1   5   2       40.16       46.32      1.10 o
   0   5   2       19.62       25.13      0.80 o
   1   5   2        0.27        1.37      0.74 o
   2   5   2       66.26       65.80      0.97 o
   3   5   2        0.14        1.24      0.67 o
   4   5   2       92.10       82.88      1.99 o
   5   5   2       17.39       16.35      0.65 o
   6   5   2      241.64      231.22      6.09 o
   7   5   2        0.31        0.47      0.54 o
   8   5   2      148.48      136.84      3.51 o
   9   5   2       60.61       58.84      2.04 o
  10   5   2        1.31        0.40      1.09 o
  -6   6   2        5.21        4.15      0.92 o
  -5   6   2        4.51        2.68      0.73 o
  -4   6   2       12.92       15.62      0.85 o
  -3   6   2       75.89       70.18      3.31 o
  -2   6   2      104.30      102.49      2.03 o
  -1   6   2       15.11       18.83      1.81 o
   0   6   2       65.14       68.65      1.82 o
   1   6   2       47.42       41.66      1.06 o
   2   6   2      568.31      620.18     12.76 o
   3   6   2     1189.03     1196.72     23.07 o
   4   6   2      798.02      875.08      8.01 o
   5   6   2       12.37       12.97      0.73 o
   6   6   2        1.18        1.66      0.66 o
   7   6   2       60.99       59.36      1.10 o
   8   6   2        1.21        1.20      0.60 o
   9   6   2        0.06       -0.38      0.66 o
  10   6   2       25.58       23.70      1.03 o
  -5   7   2       24.25       26.45      1.80 o
  -4   7   2        4.22        5.67      0.85 o
  -3   7   2       41.61       43.55      1.22 o
  -2   7   2      149.72      149.61      3.42 o
  -1   7   2       70.65       71.94      1.31 o
   0   7   2      176.64      178.84      5.38 o
   1   7   2       13.43       16.01      0.67 o
   2   7   2      155.27      142.64      1.43 o
   3   7   2       99.33      107.00      2.10 o
   4   7   2       16.85       19.82      0.94 o
   5   7   2        1.77        2.01      0.60 o
   6   7   2      112.99      107.08      3.83 o
   7   7   2        8.54        7.92      0.93 o
   8   7   2       30.50       30.64      0.67 o
   9   7   2       26.95       24.18      1.02 o
  -4   8   2        7.72        8.70      0.94 o
  -3   8   2        4.56        5.06      1.20 o
  -2   8   2       33.93       30.74      1.00 o
  -1   8   2        5.36        6.77      0.88 o
   0   8   2      376.96      372.50      5.72 o
   1   8   2       26.40       25.05      0.69 o
   2   8   2      106.03      101.62      4.13 o
   3   8   2      207.29      205.23      5.62 o
   4   8   2      201.78      194.18      4.74 o
   5   8   2       26.63       29.31      0.67 o
   6   8   2        6.27        5.52      0.61 o
   7   8   2       17.29       14.36      0.63 o
   8   8   2        7.75        7.86      0.68 o
   9   8   2        0.43        1.43      0.71 o
  -3   9   2        3.57        3.55      0.87 o
  -2   9   2        1.96        3.76      0.87 o
  -1   9   2       16.26       17.21      1.19 o
   0   9   2        3.03        2.15      0.74 o
   1   9   2        4.50        4.40      0.77 o
   2   9   2      360.84      378.50      5.45 o
   3   9   2       14.22       14.22      0.63 o
   4   9   2       12.94       14.84      0.67 o
   5   9   2       12.61       16.83      0.61 o
   6   9   2       40.42       42.12      1.66 o
   7   9   2        0.96        0.62      0.65 o
   8   9   2       21.48       22.32      1.41 o
   9   9   2       27.92       27.77      0.93 o
  -2  10   2        0.01       -1.10      0.81 o
  -1  10   2        5.73        6.91      0.80 o
   0  10   2        8.81        7.32      0.98 o
   1  10   2        3.51        3.36      0.69 o
   2  10   2       20.46       18.25      0.71 o
   3  10   2        5.95        7.49      0.95 o
   4  10   2        2.08        3.26      0.70 o
   5  10   2       47.94       47.48      1.78 o
   6  10   2       11.70       12.52      0.71 o
   7  10   2        4.51        3.47      0.60 o
   8  10   2       40.56       36.80      1.11 o
  -1  11   2       14.67       16.37      1.11 o
   0  11   2        3.19        5.15      1.02 o
   1  11   2       55.06       46.69      0.84 o
   2  11   2       10.52       12.68      0.74 o
   3  11   2       52.14       49.25      1.48 o
   4  11   2        5.41        6.87      0.65 o
   5  11   2        1.41        1.85      0.80 o
   6  11   2        6.76        6.78      0.64 o
   7  11   2        2.36        2.69      0.66 o
   8  11   2        0.28        0.32      0.66 o
   1  12   2        3.50        4.82      0.73 o
   2  12   2       18.43       21.15      1.51 o
   3  12   2        5.01        6.76      0.72 o
   4  12   2       16.20       21.30      0.82 o
   5  12   2       12.79       14.67      0.68 o
   6  12   2        1.09        1.38      0.67 o
  -6 -11   3       36.92       36.70      1.39 o
  -5 -11   3       10.63        9.52      0.64 o
  -4 -11   3        0.01        0.72      0.67 o
  -3 -11   3        6.16        5.35      0.68 o
  -2 -11   3        0.35        1.07      0.65 o
  -1 -11   3        6.89        4.31      0.81 o
   0 -11   3        0.79        0.99      0.82 o
  -7 -10   3        6.65        5.86      0.65 o
  -6 -10   3       29.46       30.77      1.44 o
  -5 -10   3       18.35       17.72      0.76 o
  -4 -10   3       14.52       16.01      0.88 o
  -3 -10   3       18.50       17.80      0.89 o
  -2 -10   3        0.19        0.43      0.63 o
  -1 -10   3        0.00        0.16      0.57 o
   0 -10   3       34.56       34.19      0.97 o
   1 -10   3        2.27        4.97      0.89 o
   2 -10   3        7.10        5.89      0.96 o
  -7  -9   3        0.18        1.11      0.61 o
  -6  -9   3       18.71       19.55      0.64 o
  -5  -9   3       83.95       81.37      1.05 o
  -4  -9   3      123.24      117.74      2.08 o
  -3  -9   3       54.13       52.01      1.41 o
  -2  -9   3        5.93        5.72      0.64 o
  -1  -9   3       14.82       10.17      0.59 o
   0  -9   3        2.28        3.15      0.70 o
   1  -9   3       49.26       45.98      1.02 o
   2  -9   3        0.60        2.47      0.83 o
   3  -9   3        0.04        0.91      1.06 o
  -8  -8   3        1.42        1.60      0.69 o
  -7  -8   3        1.83        1.68      0.60 o
  -6  -8   3        1.04        1.36      0.57 o
  -5  -8   3        9.80       10.18      0.70 o
  -4  -8   3        0.82        1.72      0.60 o
  -3  -8   3        5.50        5.88      0.61 o
  -2  -8   3       46.90       43.75      1.16 o
  -1  -8   3        3.83        2.86      0.66 o
   0  -8   3      107.72      100.51      2.80 o
   1  -8   3        1.66        1.23      0.78 o
   2  -8   3        9.25        6.93      0.98 o
   3  -8   3        0.72        1.20      1.06 o
   4  -8   3        4.63        4.17      0.88 o
  -8  -7   3       17.59       18.88      0.77 o
  -7  -7   3        0.28        0.59      0.62 o
  -6  -7   3        8.56        6.55      0.64 o
  -5  -7   3      261.49      261.93      3.39 o
  -4  -7   3      283.77      284.91      4.08 o
  -3  -7   3       57.74       59.56      2.10 o
  -2  -7   3        0.29        0.55      0.70 o
  -1  -7   3       14.09       15.10      0.78 o
   0  -7   3       29.27       26.36      0.83 o
   1  -7   3      202.91      195.51      2.43 o
   2  -7   3        3.45        4.27      0.82 o
   3  -7   3        0.26        0.76      1.04 o
   4  -7   3       49.17       51.12      1.50 o
   5  -7   3        0.65        1.61      1.26 o
  -8  -6   3       23.60       26.83      1.03 o
  -7  -6   3      127.96      123.43      3.86 o
  -6  -6   3      112.13      116.78      1.51 o
  -5  -6   3       86.22       86.83      2.05 o
  -4  -6   3       43.37       47.20      0.80 o
  -3  -6   3       30.26       28.14      1.02 o
  -2  -6   3       31.74       29.65      0.66 o
  -1  -6   3       53.66       53.28      0.94 o
   0  -6   3      161.06      157.41      4.26 o
   1  -6   3       32.65       29.02      0.90 o
   2  -6   3        0.34        1.23      0.76 o
   3  -6   3       10.59       11.79      1.09 o
   4  -6   3       42.89       46.34      2.18 o
   5  -6   3       40.76       39.36      1.41 o
   6  -6   3        2.76        3.49      1.30 o
  -9  -5   3        0.02        0.09      0.64 o
  -8  -5   3        1.58        1.61      0.63 o
  -7  -5   3       13.21       12.10      0.72 o
  -6  -5   3       35.11       32.48      0.92 o
  -5  -5   3       10.80       11.36      0.63 o
  -4  -5   3        3.57        4.02      0.69 o
  -3  -5   3      152.18      151.49      3.97 o
  -2  -5   3       28.39       27.71      0.70 o
  -1  -5   3      106.56      107.33      1.07 o
   0  -5   3       30.29       31.48      1.01 o
   1  -5   3       58.69       55.25      1.21 o
   2  -5   3      103.14      103.10      2.01 o
   3  -5   3      109.06      106.22      3.44 o
   4  -5   3       95.94       97.72      4.89 o
   5  -5   3       52.24       50.24      1.79 o
   6  -5   3       58.44       57.62      1.99 o
   7  -5   3       14.55       16.65      1.63 o
  -9  -4   3        2.33        2.26      0.70 o
  -8  -4   3       25.23       27.33      1.03 o
  -7  -4   3       27.56       32.76      0.73 o
  -6  -4   3      186.07      181.12      4.15 o
  -5  -4   3      490.91      503.41      6.32 o
  -4  -4   3      167.45      161.90      3.99 o
  -3  -4   3      180.70      187.65      5.25 o
  -2  -4   3       18.29       15.11      0.85 o
  -1  -4   3        2.84        5.19      0.67 o
   0  -4   3      548.42      485.76     13.85 o
   1  -4   3        7.00        4.01      0.72 o
   2  -4   3        6.09        5.11      0.90 o
   3  -4   3       61.14       61.05      2.97 o
   4  -4   3       10.71       11.70      0.99 o
   5  -4   3       82.71       77.12      2.93 o
   6  -4   3        7.43        9.16      1.37 o
   7  -4   3       51.71       47.76      2.64 o
  -9  -3   3        4.09        5.79      0.71 o
  -8  -3   3        3.61        3.59      0.71 o
  -7  -3   3       31.69       32.86      1.75 o
  -6  -3   3       95.25       99.24      4.91 o
  -5  -3   3      242.27      256.32      2.39 o
  -4  -3   3       77.41       68.58      0.76 o
  -3  -3   3        4.49        4.91      0.70 o
  -2  -3   3       94.17       94.72      1.79 o
  -1  -3   3      175.06      151.23      2.49 o
   0  -3   3       31.94       29.41      0.89 o
   1  -3   3      173.68      177.71      4.60 o
   2  -3   3      681.86      671.10     14.02 o
   3  -3   3        0.16        0.49      0.85 o
   4  -3   3        0.31        0.52      0.94 o
   5  -3   3       23.84       26.39      1.02 o
   6  -3   3      307.38      321.05      9.71 o
   7  -3   3       19.13       21.11      1.33 o
   8  -3   3       25.03       25.95      1.27 o
  -8  -2   3        1.76        2.60      0.79 o
  -7  -2   3       29.57       27.69      1.01 o
  -6  -2   3       86.07       91.25      1.35 o
  -5  -2   3      364.99      349.34     11.53 o
  -2  -2   3      202.36      231.80      3.90 o
  -1  -2   3       14.27       15.52      0.81 o
   0  -2   3      455.29      424.17     12.33 o
   1  -2   3       67.58       68.04      2.29 o
   2  -2   3       12.80       13.01      1.12 o
   3  -2   3        1.60        2.82      0.98 o
   4  -2   3       49.96       56.43      1.15 o
   5  -2   3       60.49       57.70      1.49 o
   6  -2   3       20.10       19.08      2.23 o
   7  -2   3      190.57      195.62      3.24 o
   8  -2   3       52.17       52.34      1.67 o
  -8  -1   3        8.76        9.67      0.81 o
  -7  -1   3       51.79       49.96      1.85 o
  -6  -1   3        0.01        0.17      1.10 o
  -5  -1   3      268.75      264.07      7.67 o
  -4  -1   3      154.10      162.13      2.89 o
  -3  -1   3      392.46      415.26      5.62 o
  -2  -1   3      698.36      767.77     13.59 o
  -1  -1   3      218.87      225.02      6.56 o
   0  -1   3      891.56      862.81     49.21 o
   1  -1   3       62.76       73.00      2.10 o
   2  -1   3      714.59      745.00     18.32 o
   3  -1   3       34.11       28.54      1.17 o
   4  -1   3        2.07        5.43      0.97 o
   5  -1   3      298.81      318.36      6.85 o
   6  -1   3      280.32      275.42      8.07 o
   7  -1   3       17.40       19.19      0.95 o
   8  -1   3       16.35       17.80      1.29 o
   9  -1   3       12.12       11.37      1.32 o
  -8   0   3        0.01        0.35      0.82 o
  -7   0   3       13.56       15.86      0.81 o
  -6   0   3       75.43       74.10      2.14 o
  -5   0   3        0.01        0.35      0.55 o
  -4   0   3        1.44        1.54      0.77 o
  -3   0   3      228.06      222.96      3.85 o
  -2   0   3       93.84       79.37      1.64 o
  -1   0   3     1571.80     1498.15     30.30 o
   0   0   3      131.11      128.70      3.65 o
   1   0   3     4071.40     3933.84    153.47 o
   2   0   3     1866.37     1966.42     51.14 o
   3   0   3       41.07       42.15      1.51 o
   4   0   3        0.58        1.06      0.82 o
   5   0   3      936.55      916.81     44.55 o
   6   0   3      199.99      195.03      8.37 o
   7   0   3       32.79       36.33      2.08 o
   8   0   3      164.36      169.14      6.14 o
   9   0   3       19.54       20.59      1.21 o
  -8   1   3        3.50        5.01      0.77 o
  -7   1   3       86.12       83.93      2.06 o
  -6   1   3      162.20      149.06      2.52 o
  -5   1   3        9.10        9.21      0.73 o
  -4   1   3      180.47      182.00      2.08 o
  -3   1   3      214.83      220.77      4.54 o
  -2   1   3      263.75      293.88      6.69 o
  -1   1   3        4.09        3.87      1.04 o
   0   1   3      104.12      110.58      2.78 o
   1   1   3     1128.59     1092.91     56.38 o
   2   1   3       89.84      103.54      4.54 o
   3   1   3      256.76      260.84      6.03 o
   4   1   3      440.82      411.60     16.59 o
   5   1   3      212.45      208.88      7.32 o
   6   1   3       99.13      102.39      1.92 o
   7   1   3       45.88       47.72      1.20 o
   8   1   3       26.68       28.98      1.79 o
   9   1   3       10.71        9.90      0.81 o
  -8   2   3       30.48       30.83      1.06 o
  -7   2   3        9.34        9.05      0.79 o
  -6   2   3       86.88       82.25      2.40 o
  -5   2   3       11.90        9.75      0.77 o
  -4   2   3       57.46       55.41      2.18 o
  -3   2   3      718.25      724.43      8.94 o
  -2   2   3      545.18      551.96     11.23 o
  -1   2   3       80.21       85.28      3.50 o
   0   2   3      339.44      311.83      9.46 o
   1   2   3     1610.79     1508.43     53.23 o
   2   2   3     1878.87     1973.86     41.47 o
   3   2   3      119.59      142.21      4.72 o
   4   2   3        5.50        5.39      0.87 o
   5   2   3      762.00      734.66     12.68 o
   6   2   3       11.78       12.98      0.83 o
   7   2   3       50.14       43.25      1.41 o
   8   2   3       72.75       71.99      2.47 o
   9   2   3       32.62       31.74      1.90 o
  -7   3   3        2.74        4.05      0.76 o
  -6   3   3        2.86        1.52      0.78 o
  -5   3   3        7.04        7.25      0.78 o
  -4   3   3       19.18       20.75      0.83 o
  -3   3   3        0.11        2.22      0.93 o
  -2   3   3      211.41      208.19      8.06 o
  -1   3   3      390.33      429.75     13.65 o
   0   3   3       38.79       32.25      1.15 o
   1   3   3      466.24      420.40     10.00 o
   2   3   3       45.51       43.08      0.95 o
   3   3   3      394.29      396.71      8.78 o
   4   3   3      800.78      841.43     31.17 o
   5   3   3       56.95       50.98      1.02 o
   6   3   3      432.57      442.07     10.79 o
   7   3   3      345.11      311.92     14.51 o
   8   3   3        0.00        0.76      0.85 o
   9   3   3      105.49       99.51      4.46 o
  10   3   3        0.53        2.15      0.83 o
  -7   4   3        0.08       -0.16      0.77 o
  -6   4   3       66.80       61.83      1.54 o
  -5   4   3       56.20       54.87      1.91 o
  -4   4   3      305.56      295.93     10.45 o
  -3   4   3        5.22        4.79      1.27 o
  -2   4   3      367.57      365.28     10.16 o
  -1   4   3      433.54      435.75     14.44 o
   0   4   3      160.25      160.71      3.92 o
   1   4   3      885.77      881.32     15.03 o
   2   4   3        2.78        3.65      0.79 o
   3   4   3      174.21      171.14      4.62 o
   4   4   3      549.95      599.64     16.28 o
   5   4   3       96.69       89.67      1.92 o
   6   4   3       52.28       52.03      1.67 o
   7   4   3       58.43       58.66      3.46 o
   8   4   3        3.28        5.60      0.77 o
   9   4   3        1.07        1.81      0.79 o
  10   4   3        0.57        1.37      0.92 o
  -6   5   3        0.12        0.67      0.78 o
  -5   5   3        0.43        0.19      0.76 o
  -4   5   3       35.79       45.25      1.36 o
  -3   5   3       23.36       24.33      0.94 o
  -2   5   3      313.01      319.48      7.73 o
  -1   5   3       22.73       17.64      0.88 o
   0   5   3      234.37      213.64      6.35 o
   1   5   3       81.14       81.95      0.94 o
   2   5   3      104.52      111.16      1.85 o
   3   5   3      102.39      113.84      2.89 o
   4   5   3      698.12      706.56     13.73 o
   5   5   3        3.62        5.84      0.67 o
   6   5   3      126.93      122.47      2.98 o
   7   5   3      383.58      361.16      6.89 o
   8   5   3       51.61       47.69      1.64 o
   9   5   3        8.11        8.05      1.00 o
  10   5   3        1.04        0.16      0.91 o
  -6   6   3        2.50        2.36      0.91 o
  -5   6   3       12.19       10.35      0.86 o
  -4   6   3       22.63       22.84      1.16 o
  -3   6   3       71.66       77.88      1.19 o
  -2   6   3        1.94        2.87      0.83 o
  -1   6   3       26.84       26.35      0.89 o
   0   6   3        6.88        8.96      0.91 o
   1   6   3       16.02       13.30      0.71 o
   2   6   3        3.04        2.15      0.58 o
   4   6   3     1019.54     1010.38     24.25 o
   5   6   3       76.24       75.29      1.88 o
   6   6   3       88.52       80.64      1.74 o
   7   6   3        7.72        8.28      0.64 o
   8   6   3       54.47       54.94      1.03 o
   9   6   3        0.09        0.48      0.69 o
  10   6   3        0.88        1.25      0.76 o
  -5   7   3        3.28        2.21      0.94 o
  -4   7   3       65.50       75.49      3.17 o
  -3   7   3      135.09      125.89      4.03 o
  -2   7   3       10.60        9.02      1.06 o
  -1   7   3      160.50      164.22      4.29 o
   0   7   3       41.13       37.10      1.47 o
   1   7   3       64.22       60.46      1.74 o
   2   7   3        1.07        1.69      0.66 o
   3   7   3       11.08        9.54      0.65 o
   4   7   3      600.81      579.31     21.43 o
   5   7   3       62.09       58.79      1.67 o
   6   7   3        4.22        4.26      0.60 o
   7   7   3      132.05      129.51      4.49 o
   8   7   3       40.69       36.81      1.66 o
   9   7   3        1.51        1.40      0.60 o
  10   7   3        1.55        0.86      0.71 o
  -4   8   3        0.06        0.08      1.04 o
  -3   8   3        3.51        3.81      0.90 o
  -2   8   3        7.30        7.23      0.87 o
  -1   8   3       14.22       14.13      0.86 o
   0   8   3       24.35       24.28      0.95 o
   1   8   3       12.13       14.80      0.75 o
   2   8   3      206.37      189.81      6.15 o
   3   8   3       44.43       42.93      1.38 o
   4   8   3        5.64        5.99      0.66 o
   5   8   3       40.04       41.63      0.97 o
   6   8   3       44.44       38.11      0.99 o
   7   8   3        6.50        7.22      0.66 o
   8   8   3       30.33       27.83      0.68 o
   9   8   3       22.33       21.84      0.70 o
  -3   9   3       50.13       57.69      1.23 o
  -2   9   3       61.03       58.50      0.99 o
  -1   9   3        5.44        6.13      0.73 o
   0   9   3       16.51       15.46      0.88 o
   1   9   3      112.47      108.68      3.24 o
   2   9   3       71.38       67.06      1.03 o
   3   9   3       22.68       23.75      0.75 o
   4   9   3       12.93       13.46      0.57 o
   5   9   3       20.31       19.98      1.01 o
   6   9   3        5.43        6.93      0.73 o
   7   9   3       39.34       37.27      0.85 o
   8   9   3       21.48       23.43      0.73 o
   9   9   3        3.09        3.54      0.78 o
  -2  10   3        3.96        3.82      1.38 o
  -1  10   3        0.22        0.12      0.92 o
   0  10   3        2.10        2.42      0.76 o
   1  10   3       50.45       53.06      1.86 o
   2  10   3       62.55       64.20      1.42 o
   3  10   3       61.42       56.96      1.21 o
   4  10   3        1.02        1.96      0.70 o
   5  10   3       64.43       74.10      1.58 o
   6  10   3       51.69       49.30      2.16 o
   7  10   3        0.75        1.30      0.56 o
   8  10   3        0.14        0.40      0.62 o
  -1  11   3       36.08       39.24      2.03 o
   0  11   3        0.02        0.76      0.88 o
   1  11   3        4.35        3.29      0.78 o
   2  11   3        0.61        2.06      0.75 o
   3  11   3        5.27        8.12      0.85 o
   4  11   3       13.60       14.07      0.75 o
   5  11   3       23.00       23.00      0.70 o
   6  11   3        4.14        5.17      0.61 o
   7  11   3        9.60        9.77      0.68 o
   8  11   3       25.42       25.35      0.73 o
   1  12   3       20.42       18.49      2.05 o
   2  12   3        0.25        1.72      0.72 o
   3  12   3       22.55       22.70      1.33 o
   4  12   3        9.75        8.42      0.79 o
   5  12   3       20.05       22.75      0.90 o
   6  12   3        9.05        8.83      0.66 o
  -5 -11   4       23.71       24.33      0.76 o
  -4 -11   4        0.38        1.28      0.75 o
  -3 -11   4        1.30        1.15      0.74 o
  -2 -11   4       39.94       37.57      1.41 o
  -1 -11   4       27.14       30.46      1.10 o
   0 -11   4        0.25        0.68      0.93 o
  -6 -10   4        2.62        3.09      0.84 o
  -5 -10   4       11.66       10.81      0.91 o
  -4 -10   4        8.41       10.06      0.67 o
  -3 -10   4       15.54       13.84      0.75 o
  -2 -10   4        5.89        6.87      0.63 o
  -1 -10   4        0.01        1.20      0.71 o
   0 -10   4        0.12        0.01      0.68 o
   1 -10   4       11.43        9.77      0.84 o
   2 -10   4        3.19        3.65      1.07 o
  -7  -9   4        9.75       10.38      0.71 o
  -6  -9   4       15.62       14.56      0.69 o
  -5  -9   4       52.51       52.97      1.31 o
  -4  -9   4       12.18       13.63      0.61 o
  -3  -9   4       66.83       69.77      1.99 o
  -2  -9   4        9.85        8.76      0.70 o
  -1  -9   4       40.42       37.56      0.84 o
   0  -9   4      114.36      114.98      3.43 o
   1  -9   4        2.42        5.30      0.94 o
   2  -9   4        5.02        3.76      0.86 o
   3  -9   4       14.43       16.53      1.13 o
  -7  -8   4        7.31        8.70      0.65 o
  -6  -8   4       17.73       16.22      1.18 o
  -5  -8   4        6.24        6.26      0.57 o
  -4  -8   4       20.09       17.61      1.11 o
  -3  -8   4       78.56       78.42      2.03 o
  -2  -8   4       23.93       27.00      0.88 o
  -1  -8   4       67.91       61.32      1.54 o
   0  -8   4       13.13       11.97      0.69 o
   1  -8   4       21.89       19.03      0.78 o
   2  -8   4        5.01        6.42      0.81 o
   3  -8   4        3.16        3.15      0.94 o
   4  -8   4       12.99       14.14      1.29 o
  -8  -7   4       12.53       14.42      0.67 o
  -7  -7   4        6.93        8.47      0.68 o
  -6  -7   4        0.16        0.32      0.59 o
  -5  -7   4      142.95      144.95      2.46 o
  -4  -7   4       98.89       98.40      2.68 o
  -3  -7   4        8.74        8.38      0.54 o
  -2  -7   4        6.59        6.55      0.66 o
  -1  -7   4      148.48      133.42      3.84 o
   0  -7   4      292.88      274.01      6.65 o
   1  -7   4       35.07       34.81      0.76 o
   2  -7   4       11.70        9.41      0.73 o
   3  -7   4        5.83        8.55      3.37 o
   4  -7   4        8.76        9.00      1.21 o
   5  -7   4       19.91       23.18      1.40 o
  -8  -6   4        9.94       10.53      0.66 o
  -7  -6   4       11.93       12.88      0.57 o
  -6  -6   4        0.58        1.14      0.54 o
  -5  -6   4      172.06      181.53      3.42 o
  -4  -6   4      191.07      190.74      4.32 o
  -3  -6   4      743.01      745.06     20.91 o
  -2  -6   4      314.76      303.71      8.46 o
  -1  -6   4       17.08       20.04      0.75 o
   0  -6   4        9.97        8.13      0.74 o
   1  -6   4       10.55       11.62      0.78 o
   2  -6   4       79.06       76.56      0.98 o
   3  -6   4       10.15        8.55      1.01 o
   4  -6   4      150.00      145.35      1.67 o
   5  -6   4        2.57        1.86      1.24 o
   6  -6   4       13.27       15.04      1.41 o
  -8  -5   4       17.14       17.19      0.77 o
  -7  -5   4       78.89       77.99      4.38 o
  -6  -5   4       63.07       63.55      1.75 o
  -5  -5   4       15.05       16.22      0.93 o
  -4  -5   4       34.30       39.06      0.97 o
  -3  -5   4        1.42        2.80      0.61 o
  -2  -5   4        8.53        5.93      0.69 o
  -1  -5   4       38.96       41.26      0.80 o
   0  -5   4      288.85      285.10      4.91 o
   1  -5   4       67.40       64.52      1.45 o
   2  -5   4        0.96        1.89      0.78 o
   3  -5   4      106.44      109.54      3.21 o
   4  -5   4       66.64       60.68      2.76 o
   5  -5   4       54.52       51.35      1.81 o
   6  -5   4        1.76        1.38      1.01 o
   7  -5   4       12.35       13.63      1.37 o
  -8  -4   4       23.79       25.54      0.80 o
  -7  -4   4       17.69       17.21      0.75 o
  -6  -4   4      356.23      356.13      3.91 o
  -5  -4   4       32.13       29.91      0.65 o
  -4  -4   4      442.09      441.88      8.47 o
  -3  -4   4      340.63      362.96      3.43 o
  -2  -4   4      103.05       99.36      1.74 o
  -1  -4   4      246.91      221.76      7.68 o
   0  -4   4       25.28       24.43      1.27 o
   1  -4   4        0.50        1.55      0.72 o
   2  -4   4      179.49      165.35      3.96 o
   3  -4   4       31.55       28.21      1.32 o
   4  -4   4      374.46      372.38     16.71 o
   5  -4   4       11.97       12.18      0.92 o
   6  -4   4        3.46        3.19      0.92 o
   7  -4   4       16.11       17.26      1.63 o
  -8  -3   4       25.88       25.26      0.86 o
  -7  -3   4       94.69       91.95      1.61 o
  -6  -3   4        7.23        6.91      0.63 o
  -5  -3   4       24.91       28.44      0.77 o
  -4  -3   4      146.97      144.47      3.82 o
  -3  -3   4      172.47      185.36      4.22 o
  -1  -3   4       29.67       36.96      0.75 o
   0  -3   4      722.51      702.63     20.64 o
   1  -3   4      228.93      219.41      5.22 o
   2  -3   4        3.50        5.18      0.95 o
   3  -3   4      786.88      801.19     32.35 o
   4  -3   4       39.52       36.90      1.94 o
   5  -3   4       55.30       50.28      1.42 o
   6  -3   4       56.67       55.73      1.96 o
   7  -3   4       23.66       23.40      1.13 o
   8  -3   4       14.66       13.29      1.40 o
  -8  -2   4       11.70       12.12      0.83 o
  -7  -2   4        9.04        8.36      0.67 o
  -6  -2   4      199.07      187.76      5.07 o
  -5  -2   4       16.12       18.60      0.81 o
  -4  -2   4      108.29       98.19      2.66 o
  -3  -2   4        0.31        1.38      0.75 o
  -2  -2   4      710.51      789.14     19.12 o
  -1  -2   4      803.99      766.76     38.09 o
   0  -2   4       17.52       15.08      0.79 o
   1  -2   4        3.51        5.09      0.87 o
   2  -2   4      126.33      134.01      5.03 o
   3  -2   4      359.97      336.73     16.67 o
   4  -2   4      277.37      289.41      6.12 o
   5  -2   4        8.61        9.92      1.03 o
   6  -2   4      190.68      191.79      4.12 o
   7  -2   4       47.72       46.05      1.72 o
   8  -2   4        0.05        0.54      1.32 o
  -8  -1   4        3.92        5.04      0.75 o
  -7  -1   4       25.05       25.28      1.45 o
  -6  -1   4      167.68      155.31     10.29 o
  -5  -1   4      331.76      337.33      3.18 o
  -4  -1   4      131.37      118.44      5.69 o
  -3  -1   4        1.70        2.50      0.70 o
  -2  -1   4       83.71       71.68      1.71 o
  -1  -1   4       59.48       67.99      1.52 o
   0  -1   4        1.81        9.10      4.08 o
   1  -1   4     1308.45     1256.28     80.65 o
   2  -1   4      132.74      123.83      5.96 o
   3  -1   4     1501.40     1596.84     40.11 o
   4  -1   4       80.42       79.80      1.23 o
   5  -1   4        3.51        3.99      1.05 o
   6  -1   4      439.43      455.87     11.49 o
   7  -1   4        2.76        3.54      1.28 o
   8  -1   4        0.02        0.19      1.41 o
   9  -1   4        9.75       11.68      1.18 o
  -8   0   4       25.04       25.67      1.04 o
  -7   0   4       10.82        9.74      0.75 o
  -6   0   4        1.37        1.14      0.76 o
  -5   0   4      193.54      191.23      5.04 o
  -4   0   4        0.07        1.19      0.76 o
  -3   0   4       20.47       25.35      0.83 o
  -2   0   4     3080.76     3227.36     37.88 o
  -1   0   4     2256.72     2264.81     32.30 o
   0   0   4       12.12       13.86      1.14 o
   1   0   4      144.17      142.75      8.67 o
   2   0   4      320.48      306.18      5.12 o
   3   0   4       39.48       41.29      1.14 o
   4   0   4       11.64       11.38      0.97 o
   5   0   4      184.56      185.24      8.73 o
   6   0   4      138.25      137.82      2.76 o
   7   0   4       50.19       46.86      1.32 o
   8   0   4       18.16       18.07      1.00 o
   9   0   4       22.36       24.12      1.30 o
  -8   1   4        0.00        0.25      0.80 o
  -7   1   4       10.96       10.46      0.74 o
  -6   1   4       47.48       44.99      1.46 o
  -5   1   4      108.63      101.06      2.34 o
  -4   1   4      107.55      104.65      2.00 o
  -2   1   4        0.72        1.94      0.81 o
  -1   1   4       60.95       67.95      1.30 o
   0   1   4       15.91       21.19      1.08 o
   1   1   4      388.76      392.38     12.11 o
   2   1   4      596.07      555.53     53.68 o
   3   1   4     4306.43     4302.80    134.11 o
   4   1   4      167.64      172.06      7.37 o
   5   1   4      287.56      296.05      6.37 o
   6   1   4      415.98      434.88      5.37 o
   7   1   4        1.42        1.31      0.74 o
   8   1   4       66.95       68.22      1.48 o
   9   1   4       16.29       17.33      1.31 o
  -7   2   4        7.26        7.01      0.81 o
  -6   2   4        2.94        3.08      0.59 o
  -5   2   4       23.43       21.02      0.70 o
  -4   2   4      192.80      176.20      3.70 o
  -3   2   4      395.76      402.28     11.90 o
  -2   2   4      359.00      361.58     17.70 o
  -1   2   4     1563.08     1595.75     55.55 o
   0   2   4      765.03      765.74     23.31 o
   1   2   4        2.39        3.75      1.22 o
   2   2   4      727.85      741.29     18.46 o
   3   2   4      534.63      572.75     14.75 o
   4   2   4      108.40      115.90      4.44 o
   5   2   4        2.81        3.46      0.86 o
   6   2   4       47.88       49.70      1.33 o
   7   2   4       41.58       35.25      0.93 o
   8   2   4       55.67       55.56      1.55 o
   9   2   4       16.33       16.75      1.49 o
  10   2   4        0.82        0.91      0.96 o
  -7   3   4       13.50       12.25      0.87 o
  -6   3   4        0.66        1.14      0.72 o
  -5   3   4        0.05        0.49      0.69 o
  -4   3   4        1.13        2.18      0.73 o
  -3   3   4      147.09      140.72      5.79 o
  -2   3   4      178.55      184.08      5.41 o
  -1   3   4      150.84      152.49      5.11 o
   0   3   4       11.23        8.83      0.78 o
   1   3   4      873.77      825.33     17.09 o
   2   3   4       45.32       36.36      1.24 o
   3   3   4      230.84      228.35      6.67 o
   4   3   4       85.11       87.79      1.14 o
   5   3   4      124.26      113.81      3.68 o
   6   3   4      103.24      103.06      1.82 o
   7   3   4       16.47       15.13      0.86 o
   8   3   4       91.27       91.98      2.29 o
   9   3   4       10.60       12.47      0.82 o
  10   3   4       13.96       15.38      1.41 o
  -6   4   4        1.50        1.47      0.80 o
  -5   4   4        2.79        3.16      0.80 o
  -4   4   4        3.21        4.10      0.70 o
  -3   4   4      181.20      196.42      4.08 o
  -2   4   4       17.87       20.88      1.42 o
  -1   4   4       69.06       62.78      2.45 o
   0   4   4      561.02      546.17     19.00 o
   1   4   4       17.75       15.86      1.39 o
   2   4   4      451.15      413.73      6.99 o
   3   4   4      390.28      407.20     10.87 o
   4   4   4        0.95        2.76      0.63 o
   5   4   4        7.23        5.04      0.75 o
   6   4   4       50.73       49.14      0.87 o
   7   4   4      238.37      238.73      5.81 o
   8   4   4        0.52        1.57      0.78 o
   9   4   4       23.96       23.71      1.24 o
  10   4   4        5.15        5.93      0.92 o
  -6   5   4        0.04        0.97      0.74 o
  -5   5   4       23.16       20.35      0.77 o
  -4   5   4        3.83        2.87      0.74 o
  -3   5   4      414.73      398.57      9.21 o
  -2   5   4      201.32      192.27      4.56 o
  -1   5   4        0.42        2.44      0.81 o
   0   5   4       24.29       25.15      0.91 o
   1   5   4      587.64      555.80     18.28 o
   2   5   4        2.01        1.11      0.71 o
   3   5   4       35.94       39.02      0.87 o
   4   5   4      685.51      674.35     19.15 o
   5   5   4      188.61      189.35      2.68 o
   6   5   4       92.47       85.73      3.03 o
   7   5   4      186.90      162.03      5.96 o
   8   5   4       24.83       27.46      2.06 o
   9   5   4       17.67       17.53      0.82 o
  10   5   4        1.25        1.24      0.75 o
  -5   6   4        7.99        6.90      0.81 o
  -4   6   4       21.96       16.40      0.74 o
  -3   6   4       44.21       38.27      1.06 o
  -2   6   4       33.45       32.11      1.79 o
  -1   6   4       14.14       13.81      1.26 o
   0   6   4      180.64      172.54      5.80 o
   1   6   4        0.47        0.86      0.75 o
   2   6   4      211.64      194.25      3.85 o
   3   6   4       65.77       60.70      0.85 o
   4   6   4      192.33      179.34      5.71 o
   5   6   4      128.72      122.37      3.95 o
   6   6   4       29.45       30.66      0.95 o
   7   6   4      214.24      207.41      5.41 o
   8   6   4        6.89        7.03      0.69 o
   9   6   4       26.12       25.18      1.16 o
  10   6   4       19.04       17.64      0.81 o
  -5   7   4        1.08        1.97      0.92 o
  -4   7   4       44.80       43.14      1.19 o
  -3   7   4       55.76       57.63      0.88 o
  -2   7   4      113.68      113.38      2.92 o
  -1   7   4      164.65      160.08      4.36 o
   0   7   4        1.47        2.21      0.76 o
   1   7   4        0.04        0.89      0.62 o
   2   7   4       54.63       48.64      1.18 o
   3   7   4        2.20        3.87      0.65 o
   4   7   4      357.12      350.05      7.52 o
   5   7   4       50.87       44.90      2.02 o
   6   7   4       25.00       27.69      0.79 o
   7   7   4       40.53       36.72      0.75 o
   8   7   4       24.92       25.63      0.74 o
   9   7   4        2.87        2.12      0.62 o
  10   7   4        0.78        2.21      1.15 o
  -4   8   4        8.74        9.53      1.09 o
  -3   8   4        8.76        8.06      0.81 o
  -2   8   4        2.16        2.81      0.88 o
  -1   8   4       31.05       30.27      0.95 o
   0   8   4      229.57      239.65      9.62 o
   1   8   4       92.16       90.37      4.17 o
   2   8   4       91.81       93.80      2.03 o
   3   8   4      149.45      139.73      3.94 o
   4   8   4      112.19      113.04      2.50 o
   5   8   4      125.64      115.81      3.32 o
   6   8   4       15.60       12.79      0.74 o
   7   8   4       47.78       46.33      1.91 o
   8   8   4       12.65       12.38      0.70 o
   9   8   4        2.33        2.42      0.70 o
  -3   9   4       12.08        8.56      1.09 o
  -2   9   4        1.35        1.65      0.88 o
  -1   9   4       20.53       18.00      2.20 o
   0   9   4        6.07        7.12      0.78 o
   1   9   4        0.15        0.02      0.82 o
   2   9   4       79.35       80.21      2.32 o
   3   9   4       75.41       69.53      1.77 o
   4   9   4       24.81       24.81      0.68 o
   5   9   4        2.65        3.57      0.60 o
   6   9   4      165.66      163.10      4.03 o
   7   9   4        2.83        2.51      0.57 o
   8   9   4        3.36        3.15      0.66 o
   9   9   4       12.34       12.93      0.76 o
  -2  10   4        4.78        5.49      1.05 o
  -1  10   4        9.65       13.37      0.93 o
   0  10   4      104.40      113.45      5.49 o
   1  10   4        3.65        4.31      0.74 o
   2  10   4        3.49        3.56      0.61 o
   3  10   4        9.41       10.86      0.75 o
   4  10   4        3.63        3.44      0.56 o
   5  10   4        0.43        1.26      0.62 o
   6  10   4       10.24        8.49      0.62 o
   7  10   4        3.80        3.96      0.58 o
   8  10   4        1.41        1.97      0.68 o
   9  10   4        1.09        1.98      0.70 o
  -1  11   4        0.51        0.73      1.17 o
   0  11   4       22.40       22.16      1.90 o
   1  11   4       11.01       11.34      0.79 o
   2  11   4        0.65        0.84      0.63 o
   3  11   4        1.45        2.30      0.67 o
   4  11   4        0.62        1.47      0.64 o
   5  11   4       19.23       25.54      0.70 o
   6  11   4       80.77       81.19      2.08 o
   7  11   4        4.28        4.08      0.60 o
   8  11   4        0.19        1.03      0.84 o
   1  12   4       11.78       13.16      0.96 o
   2  12   4        0.00        1.10      0.88 o
   3  12   4       22.47       25.74      1.71 o
   4  12   4        8.79       11.15      0.69 o
   5  12   4       13.00       12.93      0.78 o
   6  12   4        5.65        7.76      0.74 o
   7  12   4        0.82        1.45      0.72 o
  -3 -11   5       13.81       14.74      1.38 o
  -2 -11   5        4.16        4.56      0.67 o
  -1 -11   5        0.40        0.09      0.74 o
  -5 -10   5        0.06        0.77      0.71 o
  -4 -10   5       15.68       15.87      0.88 o
  -3 -10   5        6.77        8.60      0.74 o
  -2 -10   5        1.28        2.30      0.62 o
  -1 -10   5        1.91        2.87      0.63 o
   0 -10   5       15.48       14.04      0.77 o
   1 -10   5       10.94       10.76      0.82 o
  -6  -9   5        2.28        3.60      0.69 o
  -5  -9   5        1.37        2.49      0.60 o
  -4  -9   5       14.75       16.13      1.31 o
  -3  -9   5       11.65       12.73      0.63 o
  -2  -9   5       73.46       72.99      2.06 o
  -1  -9   5        7.38        5.70      0.67 o
   0  -9   5       53.12       46.64      1.31 o
   1  -9   5       23.74       22.45      0.83 o
   2  -9   5        5.43        5.58      1.00 o
   3  -9   5        0.02        1.06      1.26 o
  -7  -8   5        8.21        8.15      0.59 o
  -6  -8   5        7.51        7.05      0.91 o
  -5  -8   5       46.95       47.94      1.68 o
  -4  -8   5        7.56        7.62      0.77 o
  -3  -8   5        9.43       10.70      0.71 o
  -2  -8   5       10.67       10.77      0.57 o
  -1  -8   5        4.81        4.84      0.61 o
   0  -8   5       52.94       54.12      1.64 o
   1  -8   5       81.53       88.35      2.03 o
   2  -8   5       35.04       32.40      0.79 o
   3  -8   5       12.06       11.28      0.88 o
   4  -8   5        2.54        4.43      1.26 o
  -7  -7   5        0.10       -0.49      0.57 o
  -6  -7   5        1.40        3.17      0.60 o
  -5  -7   5       25.92       26.60      0.80 o
  -4  -7   5        8.05        9.19      0.64 o
  -3  -7   5        1.61        1.92      0.58 o
  -2  -7   5      364.37      371.34      5.89 o
  -1  -7   5       21.62       22.35      0.77 o
   0  -7   5        0.46        0.90      0.73 o
   1  -7   5        9.68        8.76      0.66 o
   2  -7   5       12.17        8.94      0.77 o
   3  -7   5        9.62        8.03      0.89 o
   4  -7   5        9.47        9.62      1.23 o
   5  -7   5       30.87       32.27      1.43 o
  -8  -6   5       12.10       11.36      0.97 o
  -7  -6   5       40.93       41.67      1.97 o
  -6  -6   5        8.54        9.09      0.66 o
  -5  -6   5        4.56        4.90      0.57 o
  -4  -6   5        2.65        2.34      0.59 o
  -3  -6   5       18.03       19.51      0.97 o
  -2  -6   5        1.30        2.64      0.65 o
  -1  -6   5       56.18       51.55      1.35 o
   0  -6   5       66.19       64.73      1.51 o
   1  -6   5        6.59        8.57      0.78 o
   2  -6   5       46.25       44.14      0.82 o
   3  -6   5      181.06      179.27      1.67 o
   4  -6   5       28.26       31.18      1.11 o
   5  -6   5        3.18        3.10      1.06 o
   6  -6   5        2.42        2.96      1.33 o
  -8  -5   5       23.30       24.68      0.65 o
  -7  -5   5        5.07        5.77      0.66 o
  -6  -5   5        7.91        8.56      0.66 o
  -5  -5   5      145.94      145.51      3.60 o
  -4  -5   5        0.33        1.01      0.62 o
  -3  -5   5      281.03      285.12      7.05 o
  -2  -5   5      759.07      726.73     10.83 o
  -1  -5   5      245.82      250.90      6.62 o
   0  -5   5        7.88        6.60      0.76 o
   1  -5   5       22.93       25.66      0.95 o
   2  -5   5       22.34       23.07      0.86 o
   3  -5   5        0.94        1.53      0.92 o
   4  -5   5       24.25       25.44      1.02 o
   5  -5   5       39.83       42.26      2.07 o
   6  -5   5        4.25        4.13      1.06 o
   7  -5   5        8.75       10.29      1.22 o
  -8  -4   5       11.71       11.83      1.03 o
  -7  -4   5       33.88       35.03      1.96 o
  -6  -4   5        3.38        3.15      0.57 o
  -5  -4   5       15.08       13.24      0.62 o
  -4  -4   5       11.46       10.90      0.72 o
  -3  -4   5       93.76       94.70      1.43 o
  -2  -4   5      180.54      161.94     10.04 o
  -1  -4   5       43.70       43.46      1.05 o
   0  -4   5      164.92      161.71      3.11 o
   1  -4   5        0.71        1.11      0.76 o
   2  -4   5      144.03      129.47      4.30 o
   3  -4   5      529.61      515.05     21.38 o
   4  -4   5      397.90      390.76     14.97 o
   5  -4   5       24.48       24.82      1.29 o
   6  -4   5        7.85        7.87      0.98 o
   7  -4   5        1.34        1.33      1.05 o
  -8  -3   5       32.22       29.29      1.14 o
  -7  -3   5        0.16       -0.19      0.68 o
  -6  -3   5        1.10        2.39      0.69 o
  -5  -3   5        5.40        6.22      0.63 o
  -4  -3   5        3.95        4.30      0.65 o
  -3  -3   5        2.05        1.56      0.62 o
  -2  -3   5      212.73      216.70      7.88 o
  -1  -3   5      536.99      540.39     17.59 o
   0  -3   5        0.28        0.70      0.67 o
   1  -3   5      234.59      212.41      6.54 o
   2  -3   5       89.41       87.08      3.67 o
   3  -3   5       23.73       23.15      1.05 o
   4  -3   5      315.88      316.48     11.96 o
   5  -3   5        1.55        1.33      0.94 o
   6  -3   5        2.98        3.85      0.95 o
   7  -3   5        5.51        5.39      1.03 o
   8  -3   5        0.26        0.67      1.17 o
  -8  -2   5        3.19        3.56      0.81 o
  -7  -2   5       24.05       26.10      1.06 o
  -6  -2   5       42.83       41.33      1.31 o
  -5  -2   5       32.57       32.74      0.80 o
  -4  -2   5        2.61        4.63      0.79 o
  -3  -2   5       51.89       49.37      2.90 o
  -2  -2   5        5.15        7.52      0.75 o
  -1  -2   5     1061.88     1111.01     21.39 o
   0  -2   5       63.88       55.72      2.21 o
   1  -2   5        6.07        9.35      0.93 o
   2  -2   5      473.02      462.99     13.40 o
   3  -2   5       20.71       23.27      1.02 o
   4  -2   5      609.14      599.42     14.27 o
   5  -2   5        2.46        1.31      0.99 o
   6  -2   5       13.26       11.55      1.01 o
   7  -2   5        0.09        0.82      1.05 o
   8  -2   5       19.04       20.04      1.45 o
  -8  -1   5       11.87       10.95      0.75 o
  -7  -1   5        0.19        0.07      0.72 o
  -6  -1   5        0.38        1.48      0.77 o
  -5  -1   5       65.80       66.47      1.49 o
  -4  -1   5       38.48       43.44      1.46 o
  -3  -1   5      159.04      164.17      4.23 o
  -2  -1   5      131.56      131.02      5.93 o
  -1  -1   5     4192.42     4472.31     96.86 o
   0  -1   5        0.88        0.95      0.74 o
   1  -1   5       16.64       15.29      0.95 o
   2  -1   5     2719.54     2697.43    122.80 o
   3  -1   5      766.74      726.83     15.82 o
   4  -1   5      354.93      366.91      6.36 o
   5  -1   5      124.53      135.69      4.28 o
   6  -1   5       71.61       70.47      2.45 o
   7  -1   5        0.00        1.77      1.29 o
   8  -1   5       20.42       21.21      2.23 o
   9  -1   5        1.18        1.73      1.10 o
  -7   0   5       28.85       27.58      0.80 o
  -6   0   5        0.04        1.14      0.68 o
  -5   0   5        0.42        1.62      0.80 o
  -4   0   5      120.77      112.97      3.27 o
  -3   0   5      582.34      639.42     10.90 o
  -2   0   5      464.00      461.98     11.85 o
  -1   0   5      632.14      630.80     21.00 o
   1   0   5      245.76      269.47     10.85 o
   2   0   5       33.36       28.05      2.25 o
   3   0   5      159.75      161.35      3.31 o
   4   0   5      101.45      106.70      1.71 o
   5   0   5       50.92       46.95      1.13 o
   6   0   5       25.98       21.45      1.37 o
   7   0   5      150.05      155.56      5.64 o
   8   0   5        8.42        9.63      1.32 o
   9   0   5        7.66        7.18      1.12 o
  -7   1   5        1.60        1.74      0.75 o
  -6   1   5        0.07        1.13      0.78 o
  -5   1   5       37.34       34.56      0.74 o
  -4   1   5      209.47      198.79      3.43 o
  -3   1   5       60.27       57.03      1.55 o
  -2   1   5        1.54        3.44      0.78 o
  -1   1   5      617.90      615.64     23.50 o
   0   1   5      139.14      133.29      2.68 o
   1   1   5      822.47      788.11     36.86 o
   2   1   5     1926.10     1861.93     75.15 o
   3   1   5     3091.27     3226.00    245.07 o
   4   1   5       67.17       78.59      4.03 o
   5   1   5       11.38        8.80      0.98 o
   6   1   5       24.43       22.94      0.89 o
   7   1   5       57.52       58.88      2.00 o
   8   1   5        7.22        7.37      0.94 o
   9   1   5       71.05       68.14      1.24 o
  -7   2   5        9.36        9.44      0.87 o
  -6   2   5        7.28        7.84      0.74 o
  -5   2   5       28.15       27.98      1.00 o
  -4   2   5       75.87       71.00      1.49 o
  -3   2   5      513.16      518.02     11.42 o
  -2   2   5     1683.61     1720.34     50.83 o
  -1   2   5       86.85       72.69      2.31 o
   0   2   5      233.55      238.92     11.72 o
   1   2   5       24.10       20.86      0.97 o
   2   2   5       10.82       19.72      3.16 o
   3   2   5     2883.54     2949.37     85.26 o
   4   2   5      232.89      255.20      6.72 o
   5   2   5      112.89       95.97      3.94 o
   6   2   5        0.04        0.61      0.92 o
   7   2   5        0.12        1.74      0.89 o
   8   2   5        8.25        9.86      0.80 o
   9   2   5       27.97       27.78      2.32 o
  -7   3   5        0.01        0.37      0.78 o
  -6   3   5       25.02       25.46      0.82 o
  -5   3   5        6.42        7.28      0.82 o
  -4   3   5        5.36        6.10      0.68 o
  -3   3   5       34.70       33.62      2.14 o
  -2   3   5      458.85      441.30     13.27 o
  -1   3   5       29.05       30.81      1.09 o
   0   3   5       50.28       47.38      1.32 o
   1   3   5      280.88      286.24     10.33 o
   2   3   5      150.63      133.18      3.22 o
   3   3   5     1942.57     2050.63     40.58 o
   4   3   5      779.70      827.43     20.76 o
   5   3   5       31.42       27.52      0.92 o
   6   3   5       33.88       35.58      1.03 o
   7   3   5       28.27       29.14      1.10 o
   8   3   5       50.79       49.74      2.01 o
   9   3   5      112.76      120.77      4.42 o
  10   3   5       15.55       15.28      0.83 o
  -6   4   5        4.72        5.14      0.84 o
  -5   4   5        1.62        3.15      0.83 o
  -4   4   5        6.17        6.01      0.75 o
  -3   4   5       10.78       12.22      0.85 o
  -2   4   5      741.15      729.04     22.94 o
  -1   4   5        1.18        2.72      0.98 o
   0   4   5        0.78        1.23      0.94 o
   1   4   5      558.74      512.29     14.47 o
   2   4   5      183.60      187.06      7.56 o
   3   4   5      201.21      191.99      4.46 o
   4   4   5      145.46      145.76      4.78 o
   5   4   5      161.18      149.17      3.22 o
   6   4   5       40.88       35.14      1.72 o
   7   4   5        1.10        0.91      1.17 o
   8   4   5        0.07        0.73      0.86 o
   9   4   5       21.84       24.12      1.04 o
  10   4   5       11.35       13.67      1.10 o
  -6   5   5        6.22        6.38      0.81 o
  -5   5   5        0.23        0.93      0.80 o
  -4   5   5        2.10        1.90      0.77 o
  -3   5   5        3.82        4.05      0.88 o
  -2   5   5      172.34      167.78      3.41 o
  -1   5   5      133.13      142.70      5.77 o
   0   5   5       22.12       22.61      0.81 o
   1   5   5      111.98      117.31      4.32 o
   2   5   5      133.57      117.05      2.72 o
   3   5   5      249.08      249.95      6.55 o
   4   5   5      214.21      208.29      6.65 o
   5   5   5      311.95      298.77      8.51 o
   6   5   5       12.46       12.53      0.78 o
   7   5   5        4.77        5.40      0.73 o
   8   5   5        0.84        0.86      0.68 o
   9   5   5      138.49      136.05      7.63 o
  10   5   5       25.86       25.71      1.61 o
  -5   6   5       10.49        9.47      0.67 o
  -4   6   5        1.31        1.57      0.84 o
  -3   6   5       26.75       26.66      1.00 o
  -2   6   5      142.03      133.32      2.11 o
  -1   6   5       42.05       40.59      0.99 o
   0   6   5       10.70       10.35      0.74 o
   1   6   5      181.00      163.24      6.57 o
   2   6   5      137.85      132.80      4.32 o
   3   6   5        0.83        1.24      0.61 o
   4   6   5      233.21      232.07      4.05 o
   5   6   5      151.07      155.27      5.48 o
   6   6   5        0.15        0.70      0.61 o
   7   6   5      165.67      161.77      3.53 o
   8   6   5        9.62       11.97      0.80 o
   9   6   5       22.81       22.38      2.17 o
  10   6   5        2.07        1.30      0.74 o
  -4   7   5        3.33        4.05      0.81 o
  -3   7   5       33.47       35.19      0.98 o
  -2   7   5       16.24       14.01      0.86 o
  -1   7   5        4.01        5.10      0.78 o
   0   7   5       19.40       18.80      0.76 o
   1   7   5        5.78        7.69      0.85 o
   2   7   5       34.07       30.69      0.87 o
   3   7   5      367.57      343.62      8.02 o
   4   7   5      286.72      266.44      7.74 o
   5   7   5       64.33       63.83      2.62 o
   6   7   5        1.31        1.14      0.69 o
   7   7   5        7.81        7.71      0.64 o
   8   7   5        0.00        1.24      0.63 o
   9   7   5       55.39       54.62      1.25 o
  10   7   5       36.02       39.51      2.32 o
  -4   8   5        1.24        0.50      1.07 o
  -3   8   5       28.51       27.25      1.39 o
  -2   8   5       14.82       18.04      0.98 o
  -1   8   5       54.54       55.35      1.07 o
   0   8   5        2.88        4.41      0.69 o
   1   8   5       68.85       66.93      2.23 o
   2   8   5      120.65      116.66      3.34 o
   3   8   5       63.01       59.70      1.20 o
   4   8   5      145.28      144.02      4.15 o
   5   8   5       31.28       26.52      0.94 o
   6   8   5      156.52      148.32      2.87 o
   7   8   5        7.85        8.13      0.65 o
   8   8   5       14.13       15.50      0.64 o
   9   8   5       16.70       17.11      0.70 o
  -3   9   5        2.63        3.63      1.31 o
  -2   9   5        6.41        5.36      0.81 o
  -1   9   5        0.57        0.19      0.98 o
   0   9   5        9.33       11.49      0.79 o
   1   9   5       34.97       38.82      1.67 o
   2   9   5       16.10       16.50      0.64 o
   3   9   5       70.00       77.39      1.12 o
   4   9   5       71.96       70.97      1.07 o
   5   9   5       92.98       92.44      1.14 o
   6   9   5        0.15        0.31      0.71 o
   7   9   5       42.09       41.43      1.25 o
   8   9   5        5.09        5.28      0.67 o
   9   9   5        0.54        0.97      0.67 o
  -2  10   5        7.95        8.43      0.84 o
  -1  10   5       24.30       24.74      2.25 o
   0  10   5       10.54        9.12      1.86 o
   1  10   5       16.81       17.98      0.85 o
   2  10   5      141.47      139.51      4.21 o
   3  10   5       86.68       81.68      2.53 o
   4  10   5       82.55       84.66      2.87 o
   5  10   5        1.59        1.81      0.67 o
   6  10   5        0.69        1.05      0.68 o
   7  10   5        3.29        4.62      0.68 o
   8  10   5       15.79       14.62      0.72 o
   0  11   5       18.15       18.99      1.68 o
   1  11   5        0.44        0.76      0.76 o
   2  11   5        5.13        6.67      1.35 o
   3  11   5        2.71        4.20      0.65 o
   4  11   5       11.21       13.72      0.96 o
   5  11   5       13.69       13.83      0.78 o
   6  11   5       48.96       41.54      1.87 o
   7  11   5        7.05        5.61      0.72 o
   8  11   5        1.13        1.36      0.69 o
   2  12   5       16.21       14.59      0.93 o
   3  12   5        1.46        0.94      0.67 o
   4  12   5        0.00        0.75      0.61 o
   5  12   5       12.03       13.77      0.78 o
   6  12   5        9.22        9.46      0.64 o
  -4 -10   6       24.23       23.40      0.75 o
  -3 -10   6       56.37       59.55      1.00 o
  -2 -10   6        5.94        7.72      0.73 o
  -1 -10   6        1.65        1.88      0.72 o
   0 -10   6       27.84       25.19      0.83 o
   1 -10   6        1.48        2.10      0.78 o
  -6  -9   6        0.02        0.98      0.59 o
  -5  -9   6       14.86       16.17      0.77 o
  -4  -9   6        0.01       -0.18      0.64 o
  -3  -9   6       18.35       18.33      0.61 o
  -2  -9   6        0.15        0.37      0.72 o
  -1  -9   6       27.37       24.05      0.86 o
   0  -9   6       12.75       13.35      0.78 o
   1  -9   6        6.46        5.93      0.79 o
   2  -9   6       14.08       13.72      1.06 o
  -6  -8   6       24.87       24.05      0.91 o
  -5  -8   6        4.07        4.92      0.78 o
  -4  -8   6       23.60       24.23      1.15 o
  -3  -8   6       22.08       21.67      0.98 o
  -2  -8   6        6.96        7.91      0.62 o
  -1  -8   6       42.26       38.51      2.12 o
   0  -8   6        3.85        4.14      0.74 o
   1  -8   6        0.61        1.14      0.66 o
   2  -8   6        0.18        0.19      0.87 o
   3  -8   6        7.17        6.19      1.12 o
   4  -8   6        3.88        5.38      1.10 o
  -7  -7   6       14.75       13.35      0.80 o
  -6  -7   6        9.39        9.79      0.60 o
  -5  -7   6       42.07       44.31      0.98 o
  -4  -7   6       11.39       11.65      0.85 o
  -3  -7   6        1.74        1.27      0.58 o
  -2  -7   6       27.44       23.67      1.35 o
  -1  -7   6       14.94       14.63      0.73 o
   0  -7   6      193.19      179.30      9.43 o
   1  -7   6      208.49      193.94      7.04 o
   2  -7   6        9.03       11.20      0.77 o
   3  -7   6        0.22        1.65      0.85 o
   4  -7   6       35.82       37.58      1.19 o
   5  -7   6        0.02        1.04      1.26 o
  -7  -6   6        0.47        1.09      0.69 o
  -6  -6   6       57.34       55.42      1.62 o
  -5  -6   6        3.21        3.94      0.58 o
  -4  -6   6        0.09        0.41      0.80 o
  -3  -6   6       45.88       44.61      1.85 o
  -2  -6   6      303.74      291.33      6.97 o
  -1  -6   6       17.01       21.49      1.04 o
   0  -6   6       30.36       30.01      1.55 o
   1  -6   6        4.51        5.92      0.78 o
   2  -6   6       44.76       41.45      0.97 o
   3  -6   6        0.00        0.00      0.83 o
   4  -6   6       71.30       71.05      2.37 o
   5  -6   6       58.23       53.06      1.77 o
   6  -6   6        9.45        9.46      1.14 o
  -7  -5   6       29.56       31.97      1.53 o
  -6  -5   6        0.00        0.43      0.77 o
  -5  -5   6       93.53       97.54      2.70 o
  -4  -5   6       59.81       56.56      1.76 o
  -3  -5   6        2.24        2.57      0.76 o
  -2  -5   6        5.68        4.04      0.57 o
  -1  -5   6      174.24      185.69      4.51 o
   0  -5   6       99.25       96.38      2.41 o
   1  -5   6        5.75        4.44      0.72 o
   2  -5   6       36.20       37.36      0.90 o
   3  -5   6        7.38        6.57      0.78 o
   4  -5   6        0.36        0.89      0.71 o
   5  -5   6        0.78        0.51      0.88 o
   6  -5   6        1.31        1.37      0.97 o
  -7  -4   6        0.12        0.87      0.99 o
  -6  -4   6       38.10       42.48      1.26 o
  -5  -4   6        9.22        9.50      0.61 o
  -4  -4   6        0.64        1.94      0.68 o
  -3  -4   6       90.37       89.18      2.11 o
  -2  -4   6      415.81      430.18      5.91 o
  -1  -4   6       46.20       46.24      1.48 o
   0  -4   6        5.85        5.46      0.69 o
   1  -4   6      261.14      252.76      7.25 o
   2  -4   6      164.41      151.36      5.44 o
   3  -4   6      577.51      557.13     22.25 o
   4  -4   6       24.44       25.91      1.15 o
   5  -4   6       93.49       93.71      5.31 o
   6  -4   6        4.74        4.86      1.00 o
   7  -4   6       12.50       12.22      1.10 o
  -7  -3   6       10.27       11.68      0.75 o
  -6  -3   6        4.68        4.89      0.73 o
  -5  -3   6      241.26      240.43      8.15 o
  -4  -3   6      246.46      231.87     11.66 o
  -3  -3   6       74.61       63.12      4.06 o
  -2  -3   6       71.78       87.92      2.01 o
  -1  -3   6       19.80       17.69      0.77 o
   0  -3   6      263.59      260.30      9.13 o
   1  -3   6       10.93        9.63      0.72 o
   2  -3   6      170.56      172.29      5.25 o
   3  -3   6      112.17      109.66      4.83 o
   4  -3   6       47.98       48.86      2.42 o
   5  -3   6       37.49       44.00      3.05 o
   6  -3   6       10.62        9.87      0.99 o
   7  -3   6       54.98       55.48      2.48 o
   8  -3   6        0.26        0.84      1.24 o
  -7  -2   6        0.40        2.08      0.73 o
  -6  -2   6       39.60       41.28      2.46 o
  -5  -2   6       13.12       13.89      0.66 o
  -4  -2   6       24.67       20.77      0.87 o
  -3  -2   6       24.05       21.95      1.07 o
  -2  -2   6       49.44       49.55      1.76 o
  -1  -2   6      278.75      284.00      6.76 o
   0  -2   6      163.53      185.44      5.90 o
   1  -2   6      129.88      110.51      4.58 o
   2  -2   6       69.49       71.98      1.57 o
   3  -2   6      467.44      501.00     15.09 o
   4  -2   6      160.19      167.37      7.88 o
   5  -2   6       57.99       58.86      1.17 o
   6  -2   6       32.05       34.88      1.32 o
   7  -2   6        6.05        5.88      1.19 o
   8  -2   6       12.72       14.06      1.98 o
  -7  -1   6       10.82       10.54      0.84 o
  -6  -1   6        4.97        5.51      0.68 o
  -5  -1   6       73.01       77.65      2.85 o
  -4  -1   6      115.92      117.86      3.28 o
  -3  -1   6        2.03        2.48      0.64 o
  -1  -1   6      163.48      146.15      5.58 o
   0  -1   6      132.44      125.66      1.67 o
   1  -1   6      123.90      127.16      3.70 o
   2  -1   6       57.69       62.63      1.46 o
   3  -1   6      839.99      816.87     22.80 o
   4  -1   6      485.19      477.42      8.97 o
   5  -1   6        0.10        1.00      0.92 o
   6  -1   6       21.18       23.16      1.40 o
   7  -1   6       26.99       27.99      2.33 o
   8  -1   6        4.70        6.11      1.12 o
   9  -1   6        0.67        0.15      1.38 o
  -7   0   6       16.08       14.28      1.26 o
  -6   0   6       39.21       40.14      1.75 o
  -5   0   6       30.35       28.96      2.41 o
  -4   0   6       24.53       27.46      0.73 o
  -3   0   6       59.82       56.90      1.07 o
  -2   0   6       74.35       88.05      1.64 o
  -1   0   6     2059.92     2235.32     72.59 o
   0   0   6       41.44       52.69      3.64 o
   1   0   6      451.79      425.08      9.95 o
   2   0   6       82.55      102.38      5.17 o
   3   0   6        2.68        4.51      0.82 o
   4   0   6       14.68       12.05      0.98 o
   5   0   6      190.96      181.27      3.09 o
   6   0   6       60.15       57.79      5.02 o
   7   0   6      128.75      130.91      6.51 o
   8   0   6      102.07       97.88      3.59 o
   9   0   6        4.71        3.80      1.34 o
  -7   1   6       14.22       16.36      0.82 o
  -6   1   6       17.02       17.68      0.85 o
  -5   1   6       18.83       18.23      0.70 o
  -4   1   6      134.98      133.02      5.79 o
  -3   1   6      343.09      314.14     10.63 o
  -2   1   6      127.03      127.47      4.96 o
  -1   1   6       86.45      107.38      3.78 o
   0   1   6        4.81        2.53      0.84 o
   1   1   6       76.46       69.29      3.59 o
   2   1   6     1760.16     1782.96     54.33 o
   4   1   6      571.77      607.78     12.64 o
   5   1   6       27.40       20.48      1.06 o
   6   1   6        0.13        0.44      1.14 o
   7   1   6       62.49       63.04      1.94 o
   8   1   6       15.63       16.59      1.19 o
   9   1   6       22.70       21.49      1.41 o
  -7   2   6        8.30        8.23      0.86 o
  -6   2   6       30.17       29.61      1.27 o
  -5   2   6       81.66       77.30      1.84 o
  -4   2   6       81.19       80.09      2.09 o
  -3   2   6      247.31      254.32      5.56 o
  -2   2   6       16.25       20.90      0.82 o
  -1   2   6      531.77      567.20     20.45 o
   1   2   6      558.31      513.97     37.56 o
   2   2   6      551.87      560.87     21.38 o
   3   2   6      112.81      114.61      3.99 o
   4   2   6      153.55      171.23      4.15 o
   5   2   6       24.74       21.53      0.94 o
   6   2   6      649.47      625.26     12.42 o
   7   2   6      168.19      164.39      3.84 o
   8   2   6      125.77      129.08      7.43 o
   9   2   6       37.88       36.66      0.90 o
  -6   3   6        6.37        5.94      0.84 o
  -5   3   6        2.70        2.67      0.71 o
  -4   3   6       82.10       79.32      3.00 o
  -3   3   6      131.67      128.25      5.39 o
  -2   3   6       55.51       51.10      1.05 o
  -1   3   6       35.15       30.19      1.99 o
   0   3   6       69.02       65.36      3.52 o
   1   3   6      148.94      140.92      4.41 o
   2   3   6      155.95      151.28      5.79 o
   3   3   6      255.64      282.98      3.82 o
   4   3   6      216.39      199.33      5.43 o
   5   3   6      219.08      248.50      5.44 o
   6   3   6      518.33      525.50     16.94 o
   7   3   6        0.70        1.36      0.78 o
   8   3   6        0.28        1.36      0.91 o
   9   3   6       28.25       29.36      1.16 o
  10   3   6        7.02        7.18      0.90 o
  -6   4   6       51.96       50.46      2.68 o
  -5   4   6      136.25      133.57      3.36 o
  -4   4   6        1.92        3.06      0.71 o
  -3   4   6       91.69       88.92      3.94 o
  -1   4   6      167.62      159.49      4.00 o
   0   4   6       56.10       59.01      1.06 o
   1   4   6        1.23        3.00      0.91 o
   2   4   6      495.43      478.79      7.05 o
   3   4   6      163.57      160.77      5.20 o
   4   4   6      991.83     1066.68     22.23 o
   5   4   6        0.05       -0.13      0.74 o
   6   4   6      294.94      296.42      3.01 o
   7   4   6       53.40       60.11      1.76 o
   8   4   6        1.98        2.97      0.88 o
   9   4   6       41.43       45.17      1.92 o
  10   4   6       50.63       47.98      1.55 o
  -5   5   6        2.30        1.38      0.83 o
  -4   5   6        0.41        0.56      0.78 o
  -3   5   6       10.78        9.34      0.80 o
  -2   5   6      244.80      239.81      5.15 o
  -1   5   6        9.03       12.18      0.83 o
   0   5   6       11.58        8.99      0.95 o
   1   5   6       94.59       90.85      3.98 o
   2   5   6       32.09       32.52      1.69 o
   3   5   6       39.88       41.52      1.39 o
   4   5   6      204.10      182.82      5.05 o
   5   5   6      252.80      228.10      7.38 o
   6   5   6      866.01      871.25     28.09 o
   7   5   6      137.82      134.97      3.18 o
   8   5   6        0.02        0.93      0.78 o
   9   5   6        6.88       13.31      1.95 o
  10   5   6        0.14        0.10      0.77 o
  -5   6   6       22.86       21.77      0.87 o
  -4   6   6       11.59       12.20      0.77 o
  -3   6   6        0.01        1.43      1.03 o
  -2   6   6        0.54        0.79      0.61 o
  -1   6   6        0.04        0.77      1.01 o
   0   6   6       32.88       35.19      1.57 o
   1   6   6        4.87        3.72      0.77 o
   2   6   6       58.56       54.82      1.09 o
   3   6   6       16.35       12.31      0.75 o
   4   6   6      172.95      181.08      3.06 o
   5   6   6        0.96        0.72      0.85 o
   6   6   6      148.68      150.19      3.55 o
   7   6   6        2.91        3.60      0.65 o
   8   6   6        8.21        9.54      0.82 o
   9   6   6      114.87      120.91      2.76 o
  10   6   6       14.45       13.12      0.89 o
  -4   7   6        1.65        1.99      0.80 o
  -3   7   6       14.92       15.74      0.80 o
  -2   7   6      120.11      115.83      1.07 o
  -1   7   6       26.53       27.80      1.20 o
   0   7   6       16.65       14.02      0.72 o
   1   7   6       61.19       58.62      1.79 o
   2   7   6       42.01       40.83      1.79 o
   3   7   6      156.36      141.33      4.74 o
   4   7   6       93.67       87.67      1.98 o
   5   7   6      874.31      857.74     15.61 o
   6   7   6      124.32      125.86      2.11 o
   7   7   6      259.68      252.44      7.17 o
   8   7   6       27.54       29.38      0.80 o
   9   7   6       76.50       76.62      3.82 o
  10   7   6       16.25       16.05      0.82 o
  -3   8   6       11.99       13.73      0.98 o
  -2   8   6        1.89        1.49      1.13 o
  -1   8   6       23.42       20.71      0.70 o
   0   8   6       69.71       76.01      1.89 o
   1   8   6        7.81        7.98      0.74 o
   2   8   6       26.23       26.77      0.75 o
   3   8   6       98.02       88.40      2.77 o
   4   8   6       18.47       17.84      1.00 o
   5   8   6       37.17       35.63      1.05 o
   6   8   6       51.97       49.27      0.97 o
   7   8   6        4.11        4.44      0.69 o
   8   8   6        1.00        1.05      0.65 o
   9   8   6       52.03       55.28      2.31 o
  -2   9   6        4.16        5.09      1.32 o
  -1   9   6        3.00        2.46      0.65 o
   0   9   6        3.11        4.39      0.76 o
   1   9   6       34.71       37.12      1.32 o
   2   9   6        4.09        4.12      0.72 o
   3   9   6      359.50      343.03     13.23 o
   4   9   6        6.32        6.24      0.61 o
   5   9   6       51.42       47.92      2.27 o
   6   9   6        4.84        5.26      0.66 o
   7   9   6       33.60       34.85      0.97 o
   8   9   6        5.64        6.51      0.75 o
   9   9   6        6.62        7.00      0.73 o
  -1  10   6        0.10        1.01      1.03 o
   0  10   6       14.21       14.60      0.75 o
   1  10   6        7.55        6.17      0.76 o
   2  10   6        8.98       12.46      1.32 o
   3  10   6       17.55       19.66      0.65 o
   4  10   6       14.02       14.08      0.87 o
   5  10   6      102.30       96.49      3.11 o
   6  10   6       51.56       52.22      1.66 o
   7  10   6       17.38       18.22      0.64 o
   8  10   6        2.23        2.32      0.66 o
   0  11   6        3.31        4.83      0.90 o
   1  11   6        8.24        9.48      0.97 o
   2  11   6        8.23        8.67      0.78 o
   3  11   6       45.81       41.45      1.31 o
   4  11   6        0.91        0.66      0.63 o
   5  11   6        1.00        1.41      0.63 o
   6  11   6        0.08        0.24      0.73 o
   7  11   6        3.53        4.73      0.69 o
   8  11   6       28.41       25.64      0.71 o
   2  12   6        5.11        3.53      0.81 o
   3  12   6        9.02       11.56      1.00 o
   4  12   6       27.20       28.14      0.77 o
   5  12   6        1.08        1.91      0.65 o
   6  12   6       11.17       11.56      0.63 o
  -3 -10   7        0.04        0.40      0.67 o
  -2 -10   7        4.12        3.39      0.62 o
  -1 -10   7        2.51        3.80      0.72 o
  -5  -9   7        6.45        6.04      0.72 o
  -4  -9   7        6.18        7.77      0.69 o
  -3  -9   7       37.83       39.19      0.84 o
  -2  -9   7       27.38       29.89      1.25 o
  -1  -9   7        8.01        8.58      0.68 o
   0  -9   7       15.21       14.44      0.99 o
   1  -9   7       11.48       11.53      1.12 o
   2  -9   7        8.37        9.66      1.00 o
  -6  -8   7        0.03        0.71      0.72 o
  -5  -8   7        7.82        9.77      0.91 o
  -4  -8   7       16.44       15.81      0.85 o
  -3  -8   7        9.06        9.00      0.68 o
  -2  -8   7        3.14        3.01      0.61 o
  -1  -8   7       28.14       28.29      0.95 o
   0  -8   7       13.20       13.96      0.78 o
   1  -8   7       28.26       25.21      0.83 o
   2  -8   7        0.20        1.45      0.96 o
   3  -8   7        5.76        7.07      0.90 o
  -6  -7   7       16.56       18.30      0.93 o
  -5  -7   7       11.24       11.01      1.05 o
  -4  -7   7        0.05        1.29      0.62 o
  -3  -7   7       51.50       52.85      1.25 o
  -2  -7   7       19.07       18.98      0.72 o
  -1  -7   7        2.34        3.06      0.58 o
   0  -7   7        4.87        5.35      0.66 o
   1  -7   7        0.12        0.65      0.72 o
   2  -7   7       18.49       17.85      0.89 o
   3  -7   7        1.37        1.32      0.94 o
   4  -7   7        8.86       10.19      1.04 o
  -7  -6   7        2.82        4.24      0.71 o
  -6  -6   7        0.52        1.40      0.63 o
  -5  -6   7       15.03       14.75      0.56 o
  -4  -6   7       20.45       21.29      1.11 o
  -3  -6   7        5.35        5.09      0.70 o
  -2  -6   7      125.42      127.11      2.35 o
  -1  -6   7       52.33       50.81      1.41 o
   0  -6   7        2.91        3.20      0.69 o
   1  -6   7       45.75       44.95      1.27 o
   2  -6   7        5.69        6.15      0.75 o
   3  -6   7      219.40      219.83      2.44 o
   4  -6   7       17.54       18.27      1.05 o
   5  -6   7       17.75       18.03      1.03 o
  -7  -5   7        0.41        0.80      0.81 o
  -6  -5   7       17.09       18.11      0.69 o
  -5  -5   7       17.08       15.80      0.98 o
  -4  -5   7        4.19        3.23      0.55 o
  -3  -5   7      112.44      111.45      3.00 o
  -2  -5   7      286.78      295.77      7.03 o
  -1  -5   7       76.92       75.46      2.46 o
   0  -5   7        1.03        1.24      0.69 o
   1  -5   7        4.32        4.41      0.74 o
   2  -5   7       71.15       70.40      1.12 o
   3  -5   7       45.04       43.44      1.47 o
   4  -5   7       11.32       11.21      0.87 o
   5  -5   7        4.18        2.99      0.88 o
   6  -5   7        0.05        0.53      0.94 o
  -7  -4   7       25.18       22.93      1.10 o
  -6  -4   7        0.58        1.53      0.70 o
  -5  -4   7       15.76       17.31      0.80 o
  -4  -4   7      150.94      139.74      4.03 o
  -3  -4   7       35.17       33.42      1.50 o
  -2  -4   7       95.14       98.02      3.24 o
  -1  -4   7       90.13       90.20      3.66 o
   0  -4   7        6.97        7.13      0.73 o
   1  -4   7       54.93       53.17      1.65 o
   2  -4   7       36.00       39.48      1.05 o
   3  -4   7        1.38        1.86      0.85 o
   4  -4   7      194.13      186.26      8.41 o
   5  -4   7        3.23        2.73      0.93 o
   6  -4   7        1.33        1.88      0.93 o
   7  -4   7        7.56        8.03      1.16 o
  -7  -3   7        2.48        2.34      0.77 o
  -6  -3   7        6.89        8.21      0.69 o
  -5  -3   7       11.29       13.90      1.31 o
  -4  -3   7       34.52       29.88      1.11 o
  -3  -3   7       11.10       13.99      0.75 o
  -2  -3   7      193.42      195.18      5.77 o
  -1  -3   7        4.79        6.04      0.69 o
   0  -3   7       35.46       30.30      0.95 o
   1  -3   7      293.21      274.18      5.76 o
   2  -3   7       62.97       60.18      1.60 o
   3  -3   7       82.55       77.99      1.91 o
   4  -3   7      352.89      344.87     23.51 o
   5  -3   7       95.58       89.99      4.30 o
   6  -3   7        4.02        3.68      0.94 o
   7  -3   7       11.93       11.28      1.07 o
  -7  -2   7       45.00       50.09      1.04 o
  -6  -2   7       11.93       13.13      0.75 o
  -5  -2   7        0.70       -0.05      0.56 o
  -4  -2   7      418.39      394.16     29.74 o
  -3  -2   7       28.20       25.74      1.91 o
  -2  -2   7      120.65      129.26      2.32 o
  -1  -2   7        1.87        1.79      0.74 o
   0  -2   7      236.05      227.55      7.43 o
   1  -2   7        2.59        2.02      0.80 o
   2  -2   7       72.06       80.11      3.11 o
   3  -2   7      276.81      261.66     13.73 o
   5  -2   7       27.50       31.07      1.32 o
   6  -2   7       32.81       30.99      1.31 o
   7  -2   7       29.98       30.39      1.97 o
   8  -2   7        2.00        3.03      1.40 o
  -7  -1   7       12.44       11.74      0.86 o
  -6  -1   7       28.39       26.94      1.45 o
  -5  -1   7       40.59       42.80      1.88 o
  -4  -1   7      112.36      117.20      2.15 o
  -3  -1   7       57.08       61.36      1.51 o
  -2  -1   7        0.04        1.36      0.67 o
  -1  -1   7      281.75      295.44      5.84 o
   0  -1   7      244.31      277.18     10.64 o
   2  -1   7      413.70      394.20     11.47 o
   3  -1   7       78.29       82.76      4.41 o
   4  -1   7      158.11      151.96      6.80 o
   5  -1   7      129.59      127.14      2.61 o
   6  -1   7       69.80       67.70      2.39 o
   7  -1   7       46.99       45.92      4.86 o
   8  -1   7       50.85       53.61      4.17 o
  -7   0   7        0.96        1.95      0.61 o
  -6   0   7       19.19       16.74      0.88 o
  -5   0   7        3.81        3.45      0.66 o
  -4   0   7      144.77      139.12      5.59 o
  -3   0   7       96.34       90.84      2.77 o
  -2   0   7        0.45        1.35      0.67 o
  -1   0   7       24.63       22.42      0.80 o
   0   0   7       74.69       66.65      2.13 o
   1   0   7      578.51      552.81     26.06 o
   2   0   7       27.58       28.64      1.75 o
   3   0   7       35.09       33.53      0.98 o
   4   0   7        1.75        2.36      0.88 o
   5   0   7        1.19        2.07      0.89 o
   6   0   7      230.12      228.18      7.04 o
   7   0   7      119.31      123.97      8.93 o
   8   0   7        6.30        3.32      1.34 o
   9   0   7        4.66        7.07      3.40 o
  -6   1   7        9.46        9.44      0.75 o
  -5   1   7       84.44       85.21      1.43 o
  -4   1   7       18.42       21.04      0.79 o
  -3   1   7      172.57      174.92      5.66 o
  -2   1   7      106.20      116.97      3.26 o
  -1   1   7      138.15      122.84      5.11 o
   0   1   7      263.02      278.31     12.60 o
   1   1   7      289.75      248.74     13.39 o
   3   1   7      551.24      518.29     20.86 o
   4   1   7      103.29      105.75      4.98 o
   5   1   7        0.10        2.36      0.93 o
   6   1   7       31.33       31.01      1.09 o
   7   1   7        1.62        3.55      1.52 o
   8   1   7       79.67       84.47      2.36 o
   9   1   7       39.07       39.26      1.24 o
  -6   2   7        3.37        3.88      0.69 o
  -5   2   7        0.02       -0.05      1.02 o
  -4   2   7      137.20      146.58      3.24 o
  -3   2   7      335.30      317.91      6.19 o
  -2   2   7      138.75      135.60      3.74 o
   1   2   7       22.10       19.63      1.74 o
   2   2   7        0.60        0.71      0.90 o
   3   2   7      248.70      235.84     15.32 o
   4   2   7      193.23      201.85      5.27 o
   5   2   7      174.36      148.06      6.79 o
   6   2   7       20.39       21.11      0.97 o
   7   2   7      492.31      481.11      3.97 o
   8   2   7       19.37       20.52      0.99 o
   9   2   7       29.96       29.28      2.66 o
  -6   3   7        0.02        0.30      0.83 o
  -5   3   7      108.43      103.83      3.33 o
  -4   3   7        8.12        9.09      0.65 o
  -3   3   7        0.34        0.54      0.85 o
  -2   3   7      142.99      150.57      5.10 o
   0   3   7       33.31       35.62      1.22 o
   1   3   7        4.33        3.50      0.88 o
   2   3   7        8.42        5.13      0.82 o
   3   3   7        6.72        5.31      0.92 o
   4   3   7       13.23       11.14      0.88 o
   5   3   7       57.11       53.83      1.98 o
   6   3   7       52.20       54.42      1.31 o
   7   3   7       56.44       56.76      3.86 o
   8   3   7       99.55      107.06      1.88 o
   9   3   7        8.44        9.10      0.87 o
  -5   4   7       28.61       25.90      1.20 o
  -4   4   7       35.59       36.20      1.51 o
  -3   4   7       33.72       33.20      0.89 o
  -2   4   7       20.13       19.98      1.53 o
  -1   4   7       11.69       11.66      0.90 o
   0   4   7      125.70      113.64      1.44 o
   1   4   7       96.35       90.31      1.72 o
   2   4   7        3.64        3.37      0.71 o
   4   4   7        1.64        2.80      0.84 o
   5   4   7       82.90       71.10      2.71 o
   6   4   7       24.05       18.40      0.82 o
   7   4   7      134.46      134.86      7.09 o
   8   4   7       63.86       64.00      3.84 o
   9   4   7        0.50       -0.14      0.89 o
  10   4   7        2.45        2.94      0.96 o
  -5   5   7       34.95       33.51      1.55 o
  -4   5   7        0.97        0.84      0.75 o
  -3   5   7       15.27       16.66      0.94 o
  -2   5   7        6.25        5.39      0.73 o
  -1   5   7       40.35       37.03      1.14 o
   0   5   7       25.41       21.99      1.15 o
   1   5   7       40.10       40.64      1.34 o
   2   5   7      142.49      135.05      3.17 o
   3   5   7        2.27        2.60      0.82 o
   4   5   7       17.60       21.41      0.83 o
   5   5   7      413.36      394.34      7.07 o
   6   5   7      923.22      944.76     20.36 o
   7   5   7        8.56        9.30      0.65 o
   8   5   7       15.00       13.69      0.69 o
   9   5   7       49.32       46.02      1.78 o
  10   5   7       67.79       64.71      2.72 o
  -4   6   7        0.06        0.37      0.66 o
  -3   6   7       10.60       11.74      0.88 o
  -2   6   7       24.49       23.92      0.86 o
  -1   6   7       72.43       73.21      2.52 o
   0   6   7       79.08       73.02      2.48 o
   1   6   7       63.15       64.46      2.27 o
   2   6   7       11.32       10.57      0.79 o
   3   6   7       14.35        9.40      0.74 o
   4   6   7       13.42       13.15      0.84 o
   5   6   7       20.17       18.56      0.78 o
   6   6   7        0.15        1.58      0.81 o
   7   6   7       19.48       21.21      0.92 o
   8   6   7       22.96       23.27      1.55 o
   9   6   7       10.49        9.38      0.78 o
  10   6   7        0.14       -0.66      0.87 o
  -4   7   7       15.73       13.29      0.84 o
  -3   7   7        0.43        2.28      0.86 o
  -2   7   7       12.69       14.60      0.87 o
  -1   7   7       32.23       34.88      0.91 o
   0   7   7        4.52        4.33      0.96 o
   1   7   7        2.22        2.77      0.80 o
   2   7   7        8.80       10.41      0.80 o
   3   7   7       16.42       13.40      1.17 o
   4   7   7      142.73      143.02      3.01 o
   5   7   7        2.10        2.96      0.68 o
   6   7   7      329.27      335.38      7.54 o
   7   7   7       15.05       14.86      1.05 o
   8   7   7        5.70        6.50      0.65 o
   9   7   7       19.17       17.49      0.78 o
  -3   8   7        1.75        1.68      0.75 o
  -2   8   7        1.67        1.89      0.88 o
  -1   8   7        3.75        1.75      0.81 o
   0   8   7       39.09       40.37      1.20 o
   1   8   7      191.40      188.12      6.74 o
   2   8   7        2.23        1.52      0.63 o
   3   8   7        3.95        4.17      0.67 o
   4   8   7       14.51       15.43      0.61 o
   5   8   7       23.82       25.04      0.72 o
   6   8   7       89.81       98.52      1.48 o
   7   8   7      276.40      269.05      5.84 o
   8   8   7       89.00       92.69      2.75 o
   9   8   7       10.11       11.77      0.71 o
  -2   9   7        0.95        1.88      0.91 o
  -1   9   7        3.97        2.96      0.81 o
   0   9   7        8.98        8.22      0.69 o
   1   9   7        0.11        0.07      0.74 o
   2   9   7        0.33        2.39      0.71 o
   3   9   7        3.13        4.20      0.73 o
   4   9   7       29.64       28.73      1.39 o
   5   9   7        1.16        0.69      0.66 o
   6   9   7       10.22       12.34      0.69 o
   7   9   7      108.89      113.43      3.06 o
   8   9   7        1.32        0.24      0.67 o
   9   9   7        1.51        2.60      0.79 o
  -1  10   7        1.88        2.83      0.98 o
   0  10   7        0.00        0.42      0.69 o
   1  10   7       37.15       42.07      1.75 o
   2  10   7        4.70        6.81      0.83 o
   3  10   7       37.62       35.61      1.59 o
   4  10   7        0.01        1.28      0.83 o
   5  10   7      118.60      114.95      3.74 o
   6  10   7        1.71        2.85      0.63 o
   7  10   7       30.43       33.35      0.79 o
   8  10   7       35.10       36.59      0.92 o
   1  11   7        2.02        2.36      0.71 o
   2  11   7        0.38        1.49      0.83 o
   3  11   7        0.91        0.96      0.68 o
   4  11   7        5.00        5.70      0.76 o
   5  11   7       13.83       15.39      0.69 o
   6  11   7       16.59       17.75      1.33 o
   7  11   7       29.40       29.62      1.07 o
   3  12   7        8.03        5.00      0.81 o
   4  12   7        0.00        0.36      0.76 o
   5  12   7       20.16       20.05      0.73 o
   6  12   7       13.49       12.07      1.02 o
  -3  -9   8        2.04        2.84      0.70 o
  -2  -9   8        0.40        1.22      0.75 o
  -1  -9   8       11.96       10.96      0.69 o
   0  -9   8        0.10        0.60      0.65 o
   1  -9   8        2.94        1.91      0.89 o
  -5  -8   8        1.22        1.55      0.63 o
  -4  -8   8        2.19        3.28      0.62 o
  -3  -8   8        5.83        5.83      0.59 o
  -2  -8   8       94.48       96.41      2.10 o
  -1  -8   8        3.49        5.87      0.85 o
   0  -8   8       55.03       52.47      1.80 o
   1  -8   8        1.94        1.82      0.74 o
   2  -8   8        4.00        3.30      0.85 o
   3  -8   8       49.08       43.63      1.12 o
  -5  -7   8        0.81       -0.59      0.67 o
  -4  -7   8        4.37        4.69      0.68 o
  -3  -7   8        0.03        0.02      0.69 o
  -2  -7   8       14.02       14.65      1.62 o
  -1  -7   8       73.30       74.07      2.29 o
   0  -7   8        0.09        1.21      0.65 o
   1  -7   8        0.24        0.56      0.76 o
   2  -7   8       13.53       14.60      0.77 o
   3  -7   8        0.04        0.36      0.79 o
   4  -7   8        0.16       -0.36      0.88 o
  -6  -6   8       19.21       18.92      0.89 o
  -5  -6   8        0.13        0.31      0.70 o
  -4  -6   8        1.63        1.63      0.57 o
  -3  -6   8        1.52        2.33      0.71 o
  -2  -6   8       85.70       77.14      5.05 o
  -1  -6   8       41.86       40.29      1.75 o
   0  -6   8       17.12       18.67      1.08 o
   1  -6   8        0.32        1.47      0.95 o
   2  -6   8       43.46       41.25      0.83 o
   3  -6   8       44.73       44.68      1.26 o
   4  -6   8       36.23       35.44      1.13 o
   5  -6   8       48.34       51.74      1.57 o
  -6  -5   8        2.29        3.12      0.74 o
  -5  -5   8        8.16       10.24      0.79 o
  -4  -5   8       14.77       14.90      1.54 o
  -3  -5   8       88.99       88.15      3.37 o
  -2  -5   8       47.64       51.69      1.64 o
  -1  -5   8      149.87      138.22      3.33 o
   0  -5   8       53.89       53.99      2.05 o
   1  -5   8       26.60       26.69      0.75 o
   2  -5   8       57.47       58.80      0.98 o
   3  -5   8       66.96       62.84      1.11 o
   4  -5   8        0.76        0.71      0.81 o
   5  -5   8        9.96       11.58      0.97 o
   6  -5   8       23.91       23.58      1.06 o
  -6  -4   8       24.01       27.17      1.08 o
  -5  -4   8        5.21        5.89      1.00 o
  -4  -4   8       25.09       23.19      0.82 o
  -2  -4   8       96.54       93.31      2.96 o
  -1  -4   8       60.93       57.83      1.20 o
   0  -4   8       46.74       46.31      1.40 o
   1  -4   8       70.07       63.69      1.74 o
   2  -4   8       47.20       47.21      1.03 o
   3  -4   8        5.10        4.91      0.75 o
   4  -4   8       15.42       14.44      1.15 o
   5  -4   8       64.09       66.64      2.15 o
   6  -4   8        0.06        0.12      0.91 o
   7  -4   8        1.95        1.42      1.00 o
  -6  -3   8        0.04        1.61      0.73 o
  -5  -3   8        0.16       -0.03      0.73 o
  -4  -3   8       15.95       14.78      0.85 o
  -3  -3   8      236.37      221.68      8.06 o
  -2  -3   8        8.35        8.49      0.75 o
  -1  -3   8       75.13       75.54      1.97 o
   0  -3   8       47.50       52.43      2.96 o
   1  -3   8        1.11        1.24      0.72 o
   2  -3   8       86.61       90.27      1.84 o
   3  -3   8       56.93       54.48      2.58 o
   4  -3   8       66.97       60.60      1.79 o
   5  -3   8        3.22        3.93      0.92 o
   6  -3   8       16.71       18.53      0.98 o
   7  -3   8       17.35       16.46      1.28 o
  -6  -2   8        5.64        5.98      0.62 o
  -5  -2   8       16.72       19.25      1.43 o
  -4  -2   8        0.07        1.13      0.66 o
  -2  -2   8       83.53       81.10      1.80 o
  -1  -2   8       30.37       30.97      1.43 o
   0  -2   8       95.17       88.06      2.54 o
   1  -2   8       59.10       53.30      2.29 o
   2  -2   8        7.96        9.21      0.91 o
   3  -2   8       74.90       79.89      3.48 o
   4  -2   8      127.34      123.72      2.65 o
   5  -2   8      232.50      223.58      9.22 o
   6  -2   8        7.77       10.01      0.92 o
   7  -2   8        9.08       10.83      1.09 o
   8  -2   8       21.26       21.26      1.72 o
  -6  -1   8        0.10       -0.38      0.63 o
  -5  -1   8        0.02        0.11      0.68 o
  -4  -1   8       24.36       27.14      1.38 o
  -3  -1   8       49.40       53.01      0.92 o
  -2  -1   8        0.97        0.69      0.62 o
  -1  -1   8      130.19      113.82      2.36 o
   0  -1   8      136.90      119.39      4.23 o
   1  -1   8      326.28      330.12     10.35 o
   2  -1   8       39.24       38.22      1.53 o
   3  -1   8      107.53      102.84      3.15 o
   4  -1   8      210.98      187.48      6.17 o
   5  -1   8       21.99       19.88      0.89 o
   6  -1   8        0.52        3.12      0.90 o
   7  -1   8        6.89        5.28      1.13 o
   8  -1   8       23.36       23.14      1.23 o
  -6   0   8        0.89        1.31      0.70 o
  -5   0   8       13.30       12.17      0.79 o
  -4   0   8       24.93       23.51      0.65 o
  -3   0   8       47.49       53.50      3.20 o
  -2   0   8      181.15      190.03      3.90 o
  -1   0   8       74.37       70.36      0.78 o
   0   0   8      127.16      142.66      3.88 o
   1   0   8        7.15        8.75      1.04 o
   2   0   8       78.21       78.86      3.38 o
   3   0   8        0.25        0.06      0.72 o
   4   0   8      254.48      252.83      7.18 o
   5   0   8      231.37      221.31      8.69 o
   6   0   8      145.47      129.94      4.51 o
   7   0   8       10.56       14.16      1.34 o
   8   0   8       45.57       47.38      4.44 o
   9   0   8       45.58       43.63      5.87 o
  -6   1   8        5.29        6.04      0.85 o
  -5   1   8        3.84        5.18      0.68 o
  -4   1   8       17.38       19.47      0.91 o
  -3   1   8       41.25       44.67      1.20 o
  -2   1   8      103.29       91.71      5.31 o
  -1   1   8       48.34       41.74      0.86 o
   0   1   8      329.82      303.13      7.41 o
   1   1   8      845.71      832.17     35.24 o
   2   1   8      164.16      164.43      9.28 o
   3   1   8      109.84      122.60      3.08 o
   4   1   8      253.92      257.77      6.24 o
   5   1   8       29.43       30.20      1.33 o
   6   1   8        0.47        0.24      0.90 o
   7   1   8        2.48        3.01      1.11 o
   8   1   8        2.99        3.99      1.11 o
   9   1   8        0.72       -0.27      0.99 o
  -6   2   8        0.99        1.10      0.66 o
  -5   2   8       34.62       33.72      1.17 o
  -4   2   8       15.76       16.16      0.75 o
  -3   2   8       34.34       39.13      0.83 o
  -2   2   8       16.89       19.21      0.98 o
  -1   2   8       18.18       21.16      1.09 o
   0   2   8       14.42       11.46      0.89 o
   1   2   8        0.16        0.04      0.85 o
   2   2   8      166.82      154.87      4.04 o
   3   2   8       38.20       39.84      1.22 o
   4   2   8       64.50       59.86      2.09 o
   5   2   8       40.14       37.21      1.83 o
   6   2   8      304.72      264.71      9.78 o
   7   2   8       34.72       32.81      2.83 o
   8   2   8      124.13      132.75      5.04 o
   9   2   8       72.77       69.79      6.24 o
  -5   3   8        8.15        6.56      0.77 o
  -4   3   8        9.02        7.43      0.71 o
  -3   3   8       25.08       24.64      1.93 o
  -2   3   8      159.98      147.24      6.69 o
  -1   3   8      131.56      122.47      2.79 o
   0   3   8      346.51      301.68      9.58 o
   1   3   8       51.72       45.97      1.70 o
   2   3   8        4.75        6.58      0.94 o
   3   3   8      306.96      291.67      7.12 o
   4   3   8      213.32      215.14      4.68 o
   5   3   8        0.84        1.93      0.92 o
   6   3   8      165.23      185.45      5.49 o
   7   3   8      101.97      102.26      3.13 o
   8   3   8        1.21        3.11      0.95 o
   9   3   8       20.04       20.15      1.30 o
  -5   4   8       47.97       49.63      0.98 o
  -4   4   8       59.46       52.82      1.00 o
  -3   4   8        5.67        8.16      0.91 o
  -2   4   8        0.13        1.59      0.78 o
  -1   4   8       31.39       30.12      1.49 o
   0   4   8      133.89      122.36      6.30 o
   1   4   8        2.88        4.46      0.81 o
   2   4   8        7.58        7.94      1.00 o
   3   4   8        5.94        6.08      0.78 o
   4   4   8       39.96       38.84      1.71 o
   5   4   8        9.36       12.81      0.86 o
   6   4   8      141.87      138.58      2.00 o
   7   4   8      144.25      141.67      6.07 o
   8   4   8       23.42       25.76      2.04 o
   9   4   8       22.10       24.55      1.18 o
  -4   5   8        0.01        1.30      0.78 o
  -3   5   8        4.13        3.60      0.89 o
  -2   5   8       12.20       11.83      0.91 o
  -1   5   8        1.13        2.63      0.74 o
   0   5   8        1.70        3.21      0.73 o
   1   5   8       68.25       64.11      1.57 o
   2   5   8        0.70        2.51      0.65 o
   3   5   8      404.26      379.33     11.86 o
   4   5   8       36.41       37.31      0.94 o
   5   5   8      245.50      243.63      4.45 o
   6   5   8       81.63       91.73      2.03 o
   7   5   8      137.86      142.80      2.77 o
   8   5   8       16.27       18.11      0.85 o
   9   5   8        6.10        8.83      0.85 o
  -4   6   8       11.48        9.87      0.78 o
  -3   6   8        0.47       -0.47      0.77 o
  -2   6   8       49.50       51.40      1.17 o
  -1   6   8       73.08       71.72      1.10 o
   0   6   8       53.98       57.04      1.56 o
   1   6   8       62.99       61.52      1.68 o
   2   6   8       83.47       74.31      1.71 o
   3   6   8       46.67       41.72      1.98 o
   4   6   8       24.95       27.50      1.89 o
   5   6   8        1.32        1.27      0.78 o
   6   6   8       87.88       90.21      1.87 o
   7   6   8        1.72        1.51      0.70 o
   8   6   8        2.05        3.77      0.80 o
   9   6   8       91.86       92.53      3.79 o
  -3   7   8        9.28        8.75      0.88 o
  -2   7   8        9.38       10.47      0.72 o
  -1   7   8       18.53       16.07      0.78 o
   0   7   8       19.81       17.24      0.74 o
   1   7   8       42.13       42.48      0.81 o
   2   7   8        0.83        1.92      0.82 o
   3   7   8       81.17       78.52      3.77 o
   4   7   8        7.19        7.58      0.94 o
   5   7   8      137.02      143.60      1.38 o
   6   7   8       47.72       48.71      1.61 o
   7   7   8      125.33      123.66      5.14 o
   8   7   8       32.14       32.82      0.71 o
   9   7   8        5.09        5.09      0.78 o
  -2   8   8       12.70       13.79      0.90 o
  -1   8   8        3.42        4.16      0.73 o
   0   8   8        1.89        1.92      0.73 o
   1   8   8        1.72        2.11      0.82 o
   2   8   8       62.49       64.33      2.47 o
   3   8   8        5.48        6.68      0.64 o
   4   8   8       16.82       14.47      0.80 o
   5   8   8       22.93       24.34      0.87 o
   6   8   8       33.68       34.36      1.14 o
   7   8   8        2.90        4.60      0.76 o
   8   8   8       13.73       16.26      0.81 o
   9   8   8       46.90       46.05      1.92 o
  -1   9   8        3.58        4.15      0.82 o
   0   9   8        2.88        3.26      0.92 o
   1   9   8       34.36       34.50      0.95 o
   2   9   8        0.92        1.15      0.69 o
   3   9   8       40.07       41.07      2.09 o
   4   9   8        5.79        5.16      0.59 o
   5   9   8       26.32       23.84      0.65 o
   6   9   8       14.19       13.36      0.67 o
   7   9   8       73.18       70.11      1.26 o
   8   9   8       61.52       62.14      1.28 o
   9   9   8       10.31       10.26      0.72 o
   0  10   8        9.29       10.55      1.06 o
   1  10   8        5.03        4.73      0.70 o
   2  10   8        9.90       11.47      1.24 o
   3  10   8        5.13        4.92      0.73 o
   4  10   8        4.02        4.37      0.68 o
   5  10   8       10.04       13.44      0.71 o
   6  10   8       29.54       29.13      1.59 o
   7  10   8       37.08       39.90      1.26 o
   8  10   8       45.24       40.58      1.99 o
   1  11   8        3.16        4.26      0.83 o
   2  11   8        3.24        4.26      0.70 o
   3  11   8        2.76        3.20      0.70 o
   4  11   8        8.44       10.56      0.84 o
   5  11   8       44.77       43.29      1.09 o
   6  11   8       26.72       26.90      0.82 o
   7  11   8        1.61        2.55      0.67 o
  -3  -8   9        7.72        7.04      0.71 o
  -2  -8   9       14.55       15.31      1.12 o
  -1  -8   9       11.05       11.36      1.04 o
   0  -8   9        0.92        1.61      0.72 o
   1  -8   9       17.94       15.72      0.81 o
   2  -8   9       17.51       17.56      0.96 o
  -4  -7   9       50.57       54.80      1.07 o
  -3  -7   9       38.39       43.31      1.56 o
  -2  -7   9        8.26        8.55      0.74 o
  -1  -7   9        5.15        5.32      0.81 o
   0  -7   9       62.55       62.48      1.49 o
   1  -7   9       13.83       13.85      0.83 o
   2  -7   9       19.06       20.48      0.75 o
   3  -7   9      102.65      100.83      1.52 o
  -5  -6   9        5.48        4.87      0.83 o
  -4  -6   9       11.59       11.78      0.77 o
  -3  -6   9        0.00        0.56      0.67 o
  -2  -6   9       26.96       26.39      1.97 o
  -1  -6   9        2.48        2.64      0.64 o
   0  -6   9        1.06        2.10      0.72 o
   1  -6   9       73.36       72.95      2.51 o
   2  -6   9       13.24       12.61      0.76 o
   3  -6   9       32.08       29.17      0.85 o
   4  -6   9       46.17       44.92      2.09 o
  -5  -5   9        0.08        1.37      0.91 o
  -4  -5   9       10.93       14.19      0.92 o
  -3  -5   9       19.38       20.83      1.21 o
  -2  -5   9      167.53      172.03      5.28 o
  -1  -5   9       25.22       23.93      1.53 o
   0  -5   9        0.84        1.49      0.85 o
   1  -5   9      108.57      109.04      2.00 o
   2  -5   9        5.71        6.91      0.72 o
   3  -5   9      119.56      122.52      1.44 o
   4  -5   9       11.57       13.60      0.96 o
   5  -5   9        8.70        8.79      0.97 o
  -6  -4   9        0.44        0.56      0.85 o
  -5  -4   9       46.45       47.46      0.86 o
  -4  -4   9        0.05        0.74      0.77 o
  -3  -4   9       18.13       21.49      0.77 o
  -1  -4   9       20.42       24.45      1.12 o
   0  -4   9       24.11       23.59      0.80 o
   1  -4   9      238.86      230.62      6.50 o
   2  -4   9      303.70      299.81      4.55 o
   3  -4   9       35.41       32.21      1.55 o
   4  -4   9       67.76       63.41      2.33 o
   5  -4   9        2.11        3.95      0.95 o
   6  -4   9        8.91        8.15      1.04 o
  -6  -3   9       13.26       14.33      1.41 o
  -5  -3   9        0.24        0.82      0.68 o
  -4  -3   9        1.57        1.28      0.67 o
  -3  -3   9       16.14       14.44      0.91 o
  -2  -3   9       60.14       70.17      2.66 o
  -1  -3   9       40.42       40.63      0.80 o
   0  -3   9       29.43       29.16      0.82 o
   1  -3   9      234.10      223.26      6.43 o
   2  -3   9        4.70        4.84      0.72 o
   3  -3   9       30.42       31.00      0.91 o
   4  -3   9        0.30        0.49      0.82 o
   5  -3   9       99.79       99.73      6.49 o
   6  -3   9        0.30        0.49      1.00 o
   7  -3   9        2.18        2.52      1.10 o
  -6  -2   9        5.19        5.52      0.62 o
  -5  -2   9       38.50       34.91      1.71 o
  -4  -2   9       30.09       28.16      1.50 o
  -3  -2   9       22.66       20.80      1.52 o
  -2  -2   9       14.24       14.58      0.83 o
  -1  -2   9       63.49       60.92      1.90 o
   0  -2   9      103.66      107.78      3.20 o
   1  -2   9        0.87        2.01      0.66 o
   2  -2   9      388.14      378.59     15.53 o
   3  -2   9       65.53       67.57      2.09 o
   4  -2   9       61.85       63.77      1.70 o
   5  -2   9       19.84       16.05      0.88 o
   6  -2   9       60.75       61.33      4.75 o
   7  -2   9        0.01        1.24      0.93 o
  -6  -1   9        5.78        4.91      0.71 o
  -5  -1   9        5.73        4.63      0.69 o
  -4  -1   9        2.98        2.94      0.74 o
  -3  -1   9       13.86        8.93      0.62 o
  -2  -1   9        0.02        1.01      0.67 o
  -1  -1   9       15.95       14.73      0.86 o
   0  -1   9      220.81      215.43     10.92 o
   1  -1   9      281.22      274.99      8.48 o
   2  -1   9       57.42       62.27      1.00 o
   3  -1   9       24.01       23.46      0.82 o
   4  -1   9       84.38       81.27      1.50 o
   5  -1   9       78.40       75.83      1.52 o
   6  -1   9        6.59        7.75      1.06 o
   7  -1   9        7.28        9.06      1.03 o
   8  -1   9        6.12        7.64      1.39 o
  -6   0   9        0.99        0.63      0.73 o
  -5   0   9       20.88       24.83      1.55 o
  -4   0   9       15.42       13.44      0.73 o
  -3   0   9      103.14      107.77      2.35 o
  -2   0   9        0.05       -0.20      0.65 o
  -1   0   9        7.81       10.06      0.91 o
   0   0   9       84.60       81.44      1.57 o
   1   0   9        0.07        1.26      0.77 o
   2   0   9      538.85      503.20     24.01 o
   3   0   9       58.31       55.00      1.58 o
   4   0   9      275.50      288.03      7.09 o
   6   0   9       43.97       48.69      1.40 o
   7   0   9       26.43       24.70      1.34 o
   8   0   9        0.04       -2.05      1.37 o
  -5   1   9        1.65       -0.31      0.75 o
  -4   1   9        3.90        3.67      0.73 o
  -3   1   9        0.63        0.71      0.72 o
  -2   1   9       54.60       57.32      2.59 o
  -1   1   9       65.04       72.15      0.85 o
   0   1   9      102.57       94.96      3.79 o
   1   1   9     1147.45     1180.24     34.51 o
   2   1   9      265.55      254.74     13.26 o
   3   1   9      106.23      106.90      3.55 o
   4   1   9       60.81       60.12      2.89 o
   5   1   9       82.45       81.77      1.76 o
   6   1   9        3.69        5.12      0.80 o
   7   1   9       11.67       13.55      1.16 o
   8   1   9       32.64       37.76      3.20 o
   9   1   9       38.12       30.92      5.75 o
  -5   2   9        2.79        3.49      0.76 o
  -4   2   9       11.62       13.88      0.82 o
  -3   2   9       22.79       22.80      1.49 o
  -2   2   9       65.51       60.30      2.02 o
  -1   2   9        1.98        2.13      0.93 o
   0   2   9        0.41        1.31      0.73 o
   1   2   9      265.70      240.92      9.42 o
   2   2   9      300.78      297.93      7.39 o
   3   2   9        0.76        1.49      0.93 o
   4   2   9      134.76      138.44      6.70 o
   5   2   9        9.26        8.10      0.82 o
   6   2   9        1.98        3.65      0.91 o
   7   2   9       70.09       71.35      3.76 o
   8   2   9        0.00        0.96      1.08 o
   9   2   9        0.47        2.08      0.96 o
  -5   3   9        1.31        2.32      0.84 o
  -4   3   9        2.86        2.92      0.81 o
  -3   3   9        0.92        1.22      0.76 o
  -2   3   9        0.01        0.45      0.72 o
  -1   3   9       32.07       28.09      0.84 o
   0   3   9       11.30       10.57      0.83 o
   1   3   9      392.92      371.09     14.81 o
   2   3   9      594.18      578.79     22.07 o
   3   3   9       73.02       80.15      2.79 o
   4   3   9        7.00        7.04      0.74 o
   5   3   9      116.37      114.05      2.50 o
   6   3   9        8.50        6.73      0.76 o
   7   3   9        2.86        2.65      0.94 o
   8   3   9       41.65       41.77      3.21 o
   9   3   9       37.09       37.39      3.05 o
  -4   4   9        1.60        2.45      0.62 o
  -3   4   9        4.91        5.44      0.66 o
  -2   4   9       21.74       22.85      0.86 o
  -1   4   9      160.17      151.41      1.13 o
   0   4   9      303.22      295.28      6.94 o
   1   4   9      124.18      119.15      3.01 o
   2   4   9       99.18       95.34      3.58 o
   3   4   9      374.32      352.78     10.92 o
   4   4   9      158.94      158.39      5.13 o
   5   4   9       12.61       11.95      0.82 o
   6   4   9       15.63       21.40      1.31 o
   7   4   9       72.96       79.90      3.56 o
   8   4   9        9.51        9.10      1.32 o
   9   4   9        0.34        1.97      0.96 o
  -4   5   9        1.09        1.32      0.72 o
  -3   5   9        0.71        3.07      0.90 o
  -2   5   9        1.44        1.73      0.81 o
  -1   5   9        5.58        6.51      0.64 o
   0   5   9       53.19       49.93      1.58 o
   1   5   9        4.02        2.03      0.64 o
   2   5   9       62.83       61.17      2.51 o
   3   5   9       22.47       23.01      1.35 o
   4   5   9        6.36        6.73      1.14 o
   5   5   9        0.02        0.02      0.75 o
   6   5   9       95.55       89.46      3.84 o
   7   5   9        1.96        1.73      0.77 o
   8   5   9        1.42        0.98      0.82 o
   9   5   9       18.89       19.78      1.22 o
  -3   6   9        4.56        5.50      0.72 o
  -2   6   9       41.65       40.36      1.78 o
  -1   6   9       13.41       12.23      0.79 o
   0   6   9      130.37      132.17      3.75 o
   1   6   9       31.82       30.59      0.77 o
   2   6   9       15.33       16.01      0.78 o
   3   6   9      227.45      223.53      5.84 o
   4   6   9      150.53      139.23      5.68 o
   5   6   9       54.44       48.84      3.81 o
   6   6   9        0.38        1.91      0.76 o
   7   6   9       41.18       39.21      1.65 o
   8   6   9       16.98       18.46      0.80 o
   9   6   9        6.90        7.99      0.85 o
  -2   7   9        3.30        4.62      0.75 o
  -1   7   9        2.61        2.99      0.72 o
   0   7   9       79.09       76.82      2.15 o
   1   7   9       74.74       71.41      2.74 o
   2   7   9      108.70      109.90      3.63 o
   3   7   9       27.63       25.17      1.04 o
   4   7   9        2.93        3.58      0.68 o
   5   7   9        3.25        5.34      0.83 o
   6   7   9       44.01       43.47      1.24 o
   7   7   9        3.83        4.96      0.74 o
   8   7   9       11.71       10.74      0.75 o
   9   7   9        2.28        1.26      0.83 o
  -2   8   9       13.37       11.96      0.88 o
  -1   8   9        2.96        2.39      0.86 o
   0   8   9        5.71        6.26      0.97 o
   1   8   9      190.58      195.33      7.45 o
   2   8   9       10.78       11.19      0.72 o
   3   8   9        0.31        0.62      0.69 o
   4   8   9        0.05        0.68      0.73 o
   5   8   9       48.62       46.19      0.76 o
   6   8   9        0.02        0.71      0.71 o
   7   8   9       15.21       15.50      1.02 o
   8   8   9       85.10       90.28      3.75 o
   9   8   9       31.66       33.99      1.15 o
  -1   9   9        7.85        8.86      0.75 o
   0   9   9       32.93       32.95      0.85 o
   1   9   9       10.72       12.92      1.40 o
   2   9   9      105.42      100.20      4.04 o
   3   9   9       43.27       43.19      1.43 o
   4   9   9        0.76        1.83      0.89 o
   5   9   9       30.47       34.52      2.21 o
   6   9   9       25.40       25.78      1.46 o
   7   9   9        2.27        3.62      0.66 o
   8   9   9        0.66        1.87      0.78 o
   1  10   9       15.54       15.87      0.89 o
   2  10   9        2.26        2.46      0.76 o
   3  10   9       16.75       20.41      1.07 o
   4  10   9        9.79       10.58      0.93 o
   5  10   9        5.40        5.25      0.64 o
   6  10   9        0.23        1.68      0.63 o
   7  10   9        1.28        1.03      0.83 o
   8  10   9       30.02       30.30      1.04 o
   2  11   9       20.74       21.22      1.24 o
   3  11   9       49.55       49.12      1.74 o
   4  11   9       25.94       25.35      1.22 o
   5  11   9        0.81        1.06      0.84 o
   6  11   9        6.65        6.97      0.79 o
  -1  -8  10        9.01        8.79      0.75 o
   0  -8  10       11.85        9.95      0.77 o
  -3  -7  10       11.98        9.75      0.77 o
  -2  -7  10       27.61       27.94      1.71 o
  -1  -7  10        6.25        6.49      0.71 o
   0  -7  10        1.95        1.46      0.75 o
   1  -7  10       11.96       12.95      0.80 o
   2  -7  10       25.73       23.62      0.87 o
  -4  -6  10       37.48       42.59      0.86 o
  -3  -6  10        0.65        1.98      0.64 o
  -2  -6  10       31.67       31.67      1.20 o
  -1  -6  10        0.80        1.52      0.62 o
   0  -6  10       19.21       21.96      0.85 o
   1  -6  10       24.26       23.62      1.33 o
   2  -6  10        3.80        4.90      0.77 o
   3  -6  10       57.05       51.35      1.19 o
   4  -6  10       23.53       24.16      1.04 o
  -5  -5  10       12.37       12.19      0.77 o
  -4  -5  10       21.46       19.05      0.84 o
  -3  -5  10       16.61       20.58      1.07 o
  -2  -5  10        0.49        0.52      0.64 o
  -1  -5  10       15.47       15.85      1.05 o
   0  -5  10        8.53        9.22      0.78 o
   1  -5  10        2.44        3.95      0.73 o
   2  -5  10       56.30       55.67      1.45 o
   3  -5  10       44.35       44.71      0.90 o
   4  -5  10       62.08       61.31      1.62 o
   5  -5  10        1.31        2.09      0.85 o
  -5  -4  10        5.09        5.28      0.82 o
  -4  -4  10       55.72       55.55      1.05 o
  -3  -4  10       30.70       31.99      1.06 o
  -2  -4  10       22.14       20.26      1.30 o
  -1  -4  10       14.77       13.70      0.85 o
   0  -4  10       38.45       42.26      2.25 o
   1  -4  10      346.38      334.66      9.32 o
   2  -4  10       80.77       78.80      3.34 o
   3  -4  10      100.40       95.12      2.47 o
   4  -4  10        4.37        5.56      0.85 o
   5  -4  10        7.46        8.60      1.18 o
   6  -4  10       13.50       14.14      0.93 o
  -5  -3  10        8.79        9.45      1.32 o
  -4  -3  10        5.87        7.25      0.92 o
  -3  -3  10        0.04        1.16      0.99 o
  -2  -3  10        4.70        3.74      0.78 o
  -1  -3  10        0.24        0.84      0.70 o
   0  -3  10       18.46       18.03      0.82 o
   1  -3  10       70.69       69.00      1.51 o
   2  -3  10       42.19       41.13      1.69 o
   3  -3  10        5.15        6.18      0.81 o
   4  -3  10        1.79        2.72      0.79 o
   5  -3  10        0.30        0.82      0.93 o
   6  -3  10       24.36       22.61      1.06 o
  -5  -2  10        3.44        3.68      0.86 o
  -4  -2  10        2.88        2.25      0.62 o
  -3  -2  10      112.48      116.28      2.64 o
  -1  -2  10        0.13        0.59      0.84 o
   0  -2  10        1.17        1.56      0.64 o
   1  -2  10      765.92      710.60     31.97 o
   2  -2  10      483.57      460.70      6.60 o
   3  -2  10       17.27       15.32      0.77 o
   4  -2  10       18.67       22.50      0.95 o
   5  -2  10       60.42       59.13      2.40 o
   6  -2  10        5.76        8.18      1.06 o
   7  -2  10       32.21       31.72      1.49 o
  -5  -1  10       20.42       20.10      0.84 o
  -3  -1  10        9.25        9.48      1.05 o
  -2  -1  10       32.09       30.93      1.15 o
  -1  -1  10       16.01       13.31      1.20 o
   0  -1  10       58.54       57.50      2.12 o
   1  -1  10      122.14      114.69      3.46 o
   2  -1  10      368.73      357.94      8.84 o
   3  -1  10       61.35       59.81      1.07 o
   4  -1  10        4.64        4.92      0.64 o
   5  -1  10        8.77        8.77      0.83 o
   6  -1  10        0.30        0.88      0.85 o
   7  -1  10       11.15       11.97      1.14 o
  -5   0  10        0.15        1.28      0.86 o
  -4   0  10        4.07        4.30      1.28 o
  -3   0  10       20.50       24.83      1.38 o
  -2   0  10        0.28        0.21      1.12 o
  -1   0  10        4.00        6.58      0.79 o
   0   0  10      186.99      192.48      3.92 o
   1   0  10       72.85       73.52      1.25 o
   2   0  10      100.95      100.26      1.56 o
   3   0  10       73.01       81.05      1.80 o
   4   0  10        9.14        9.72      0.79 o
   5   0  10       46.83       52.59      3.63 o
   6   0  10       10.03        8.74      0.82 o
   7   0  10       61.36       61.50      1.27 o
   8   0  10       14.05       13.43      1.42 o
  -5   1  10       18.61       15.68      0.88 o
  -4   1  10       49.15       49.04      2.26 o
  -3   1  10        0.15        1.93      0.90 o
  -2   1  10       29.86       26.01      1.17 o
  -1   1  10       15.82       14.32      0.67 o
   0   1  10      589.13      589.45     10.62 o
   1   1  10       32.68       33.95      1.21 o
   2   1  10     1301.99     1269.00     32.68 o
   3   1  10      170.54      168.41      3.75 o
   4   1  10       12.96       11.50      0.86 o
   5   1  10        0.23        0.78      0.82 o
   6   1  10        5.42        7.18      0.85 o
   7   1  10       70.87       75.79      2.78 o
   8   1  10        0.01        2.37      1.18 o
  -4   2  10        3.56        3.38      0.79 o
  -3   2  10       16.92       18.25      0.77 o
  -2   2  10        8.36        7.77      0.71 o
  -1   2  10       93.47       78.05      8.55 o
   0   2  10      121.78      105.73      7.68 o
   1   2  10       55.76       55.75      1.04 o
   2   2  10      142.56      132.35      8.73 o
   3   2  10      162.85      150.90     15.69 o
   4   2  10       13.53       11.69      1.06 o
   5   2  10       44.72       52.12      1.83 o
   6   2  10        1.47       -0.14      0.87 o
   7   2  10        9.81       10.80      0.93 o
   8   2  10       68.20       69.79      4.60 o
   9   2  10        0.23        0.89      0.93 o
  -4   3  10       16.37       15.72      1.23 o
  -3   3  10        1.94        2.49      0.70 o
  -2   3  10        0.20        0.97      0.91 o
  -1   3  10       79.83       77.54      1.30 o
   0   3  10      602.32      557.50      7.97 o
   1   3  10      578.53      574.44     14.32 o
   2   3  10       63.40       57.58      1.80 o
   3   3  10        3.51        3.64      0.72 o
   4   3  10        4.06        3.97      0.76 o
   5   3  10        0.13        0.36      0.80 o
   6   3  10       19.31       24.29      0.82 o
   7   3  10       50.53       55.97      2.72 o
   8   3  10       12.79       14.03      2.03 o
   9   3  10        5.60        5.76      1.22 o
  -4   4  10        4.39        4.56      0.85 o
  -3   4  10       17.90       18.76      0.88 o
  -2   4  10        1.50        2.18      0.72 o
  -1   4  10       12.12       11.96      0.91 o
   0   4  10      206.00      189.25      6.64 o
   1   4  10      285.18      275.09      7.66 o
   2   4  10      149.81      153.21      7.10 o
   3   4  10       86.50       88.11      5.00 o
   4   4  10       66.52       64.77      2.66 o
   5   4  10       46.87       46.73      1.62 o
   6   4  10       59.18       66.29      2.13 o
   7   4  10        5.02        6.02      0.76 o
   8   4  10       66.47       63.91      4.84 o
   9   4  10        0.13        0.05      1.12 o
  -3   5  10        1.20        1.23      1.03 o
  -2   5  10        9.35        9.83      0.80 o
  -1   5  10       29.37       27.87      0.88 o
   0   5  10       58.98       61.59      3.30 o
   1   5  10       93.93       96.80      1.94 o
   2   5  10        0.96        0.90      0.82 o
   3   5  10      127.79      133.30      3.84 o
   4   5  10        0.10        0.63      0.66 o
   5   5  10       43.29       42.56      1.03 o
   6   5  10        6.67        8.35      0.81 o
   7   5  10       72.73       85.90      4.10 o
   8   5  10        1.48        2.01      1.52 o
   9   5  10        0.92        2.33      0.96 o
  -3   6  10        0.78        1.74      0.67 o
  -2   6  10        6.70        8.17      0.86 o
  -1   6  10       36.51       35.24      1.10 o
   0   6  10        7.57        8.03      0.66 o
   1   6  10      189.50      185.99      7.24 o
   2   6  10      144.83      145.09      4.09 o
   3   6  10      170.63      158.49      5.17 o
   4   6  10      102.97       96.47      4.71 o
   5   6  10        1.06        1.44      0.75 o
   6   6  10       90.10      103.65      4.00 o
   7   6  10        0.63        1.61      0.69 o
   8   6  10       44.32       38.71      1.11 o
   9   6  10        3.96        2.40      1.11 o
  -2   7  10        1.29        1.67      0.77 o
  -1   7  10        6.53        6.91      0.75 o
   0   7  10        0.15        0.31      0.75 o
   1   7  10       43.39       42.04      0.91 o
   2   7  10        6.75        6.30      0.72 o
   3   7  10      231.26      237.68      9.43 o
   4   7  10       22.76       22.78      1.19 o
   5   7  10       92.45       82.51      3.48 o
   6   7  10       23.83       22.36      0.77 o
   7   7  10       90.22       90.43      1.81 o
   8   7  10        1.52        1.70      0.87 o
   9   7  10        6.57        7.42      0.97 o
  -1   8  10        5.76        5.82      0.85 o
   0   8  10        0.20        0.98      0.67 o
   1   8  10       41.76       44.31      3.04 o
   2   8  10       23.74       24.35      0.83 o
   3   8  10        0.97        1.61      1.05 o
   4   8  10       63.39       62.76      0.83 o
   5   8  10        8.14        7.81      0.73 o
   6   8  10       20.85       23.87      0.87 o
   7   8  10        0.90        0.27      0.74 o
   8   8  10       11.78       12.34      1.06 o
   0   9  10       17.66       16.95      0.83 o
   1   9  10      127.75      123.75      3.03 o
   2   9  10      140.38      140.41      2.65 o
   3   9  10       45.47       47.33      3.67 o
   4   9  10       57.18       57.29      2.73 o
   5   9  10        8.48        8.92      0.68 o
   6   9  10       13.93       15.84      0.90 o
   7   9  10       25.69       25.75      1.56 o
   8   9  10       28.75       27.66      1.13 o
   2  10  10        7.71        7.67      0.81 o
   3  10  10       15.61       17.92      0.87 o
   4  10  10       19.41       21.23      0.85 o
   5  10  10        0.05        1.27      0.73 o
   6  10  10       14.94       16.02      0.76 o
   7  10  10        0.00       -0.69      0.74 o
   4  11  10        4.13        3.63      0.83 o
   5  11  10        9.17       10.09      0.89 o
  -1  -7  11       12.65       11.99      1.07 o
   0  -7  11       14.42       13.83      1.00 o
   1  -7  11       11.33       11.84      0.90 o
  -3  -6  11       31.16       27.47      1.28 o
  -2  -6  11        0.23        0.57      0.75 o
  -1  -6  11        0.77       -0.30      0.73 o
   0  -6  11        1.23        2.45      0.76 o
   1  -6  11        9.32        8.30      0.84 o
   2  -6  11        7.08        7.91      0.77 o
   3  -6  11        1.88        1.39      0.78 o
  -4  -5  11        8.46       10.42      1.28 o
  -3  -5  11       34.86       38.43      1.73 o
  -2  -5  11        9.39       10.28      0.69 o
  -1  -5  11        6.12        7.31      0.82 o
   0  -5  11        4.06        5.08      0.81 o
   1  -5  11        0.04        0.90      0.75 o
   2  -5  11       16.87       15.36      0.79 o
   3  -5  11        4.91        6.96      0.79 o
   4  -5  11       31.07       25.82      0.98 o
  -4  -4  11        9.65       10.18      0.77 o
  -3  -4  11       14.23       12.46      0.77 o
  -2  -4  11       35.49       36.15      2.22 o
  -1  -4  11       42.47       42.48      0.93 o
   0  -4  11        3.45        4.06      0.77 o
   1  -4  11        5.52        6.80      0.75 o
   2  -4  11       99.90       93.84      1.42 o
   3  -4  11       27.32       25.37      0.73 o
   4  -4  11        0.78        0.41      0.77 o
   5  -4  11        0.22       -0.10      0.95 o
  -4  -3  11        4.00        5.52      0.70 o
  -3  -3  11        2.69        4.29      0.77 o
  -2  -3  11        0.07       -0.34      0.75 o
  -1  -3  11       20.97       18.90      0.73 o
   0  -3  11       42.26       42.68      1.39 o
   1  -3  11        0.62        1.42      0.81 o
   2  -3  11       78.02       76.55      2.72 o
   3  -3  11        6.94        7.16      0.95 o
   4  -3  11        6.25        5.93      0.82 o
   5  -3  11        0.02        0.13      0.75 o
   6  -3  11        0.24        0.18      0.87 o
  -4  -2  11       10.65       10.50      1.17 o
  -3  -2  11        0.21       -0.05      0.56 o
  -2  -2  11       81.42       85.02      3.11 o
  -1  -2  11       27.32       28.06      0.80 o
   0  -2  11       33.92       31.42      0.67 o
   1  -2  11       58.96       60.87      0.83 o
   2  -2  11        1.90        2.61      0.70 o
   3  -2  11       30.75       28.99      0.84 o
   4  -2  11        9.59        9.77      0.73 o
   5  -2  11       27.28       29.36      0.93 o
   6  -2  11       34.79       40.22      1.52 o
  -4  -1  11       11.00       11.15      0.69 o
  -3  -1  11       16.55       16.03      0.72 o
  -1  -1  11       45.10       38.05      1.09 o
   0  -1  11      119.59      115.84      5.41 o
   1  -1  11      126.35      123.49      3.78 o
   2  -1  11       46.76       47.50      1.10 o
   3  -1  11       35.24       35.31      0.91 o
   4  -1  11       57.03       48.52      0.83 o
   5  -1  11       18.38       17.45      1.10 o
   6  -1  11        3.88        4.60      0.87 o
   7  -1  11       53.04       49.96      3.92 o
  -4   0  11       33.71       39.07      1.97 o
  -3   0  11        3.41        3.81      0.62 o
  -2   0  11       41.40       41.12      1.55 o
  -1   0  11       12.79       10.93      0.62 o
   0   0  11        8.72       10.93      0.76 o
   1   0  11      118.92      123.42      3.33 o
   2   0  11        0.01        0.47      0.71 o
   3   0  11       98.70       96.51      1.75 o
   4   0  11        0.06        0.71      0.74 o
   5   0  11       28.38       24.60      0.99 o
   6   0  11        1.81        4.63      0.79 o
   7   0  11        8.82        8.13      0.94 o
  -4   1  11        1.51        2.87      0.91 o
  -3   1  11       18.14       14.11      0.82 o
  -2   1  11       16.34       19.13      1.50 o
  -1   1  11        0.13        1.36      0.60 o
   0   1  11        6.75        7.50      1.24 o
   1   1  11      265.06      252.78     12.58 o
   2   1  11      162.63      158.43      6.74 o
   3   1  11       22.97       22.80      1.26 o
   4   1  11        1.33        2.19      0.66 o
   5   1  11       40.77       39.30      2.35 o
   6   1  11       20.06       20.62      0.83 o
   7   1  11       41.45       42.29      2.09 o
   8   1  11       60.40       58.84      6.65 o
  -4   2  11       35.89       38.55      1.95 o
  -2   2  11       50.33       48.90      2.18 o
  -1   2  11       53.09       52.11      1.86 o
   0   2  11       14.09       14.04      1.04 o
   1   2  11        7.57        9.62      0.88 o
   2   2  11       22.18       22.28      0.93 o
   3   2  11      189.41      178.92      8.72 o
   4   2  11       30.01       25.55      1.63 o
   6   2  11       43.04       46.65      1.53 o
   7   2  11       32.72       32.63      1.80 o
   8   2  11        0.02        0.13      0.87 o
  -3   3  11       24.70       23.85      1.22 o
  -2   3  11        3.13        3.75      0.63 o
  -1   3  11        0.02        1.80      0.74 o
   0   3  11        2.09        5.72      1.90 o
   1   3  11       34.73       31.15      0.83 o
   2   3  11      127.69      141.66      3.55 o
   3   3  11       65.39       68.76      2.61 o
   4   3  11       10.20       12.41      0.70 o
   5   3  11       30.67       38.23      1.95 o
   6   3  11        0.41        1.93      0.71 o
   7   3  11        0.11        1.87      0.80 o
   8   3  11       61.28       61.80      2.78 o
  -3   4  11        4.58        4.75      0.72 o
  -2   4  11       28.77       27.84      1.32 o
  -1   4  11       39.55       37.54      0.92 o
   0   4  11      149.23      139.00      3.23 o
   1   4  11       90.90       83.99      1.15 o
   2   4  11        7.61        7.71      0.92 o
   3   4  11       92.76       86.65      3.00 o
   4   4  11       30.83       28.43      2.09 o
   5   4  11       18.34       14.29      1.02 o
   6   4  11       49.02       45.48      0.80 o
   7   4  11       45.67       45.11      2.27 o
   8   4  11        5.92        9.14      1.11 o
  -2   5  11       13.07       13.74      0.95 o
  -1   5  11        7.04        5.81      0.64 o
   0   5  11        0.21        1.21      0.64 o
   1   5  11        9.38       10.29      0.79 o
   2   5  11       13.80       13.96      0.73 o
   3   5  11        2.75        2.69      0.76 o
   4   5  11      208.50      197.55      6.69 o
   5   5  11        4.76        4.35      0.72 o
   6   5  11        4.09        7.39      0.78 o
   7   5  11        1.51        2.22      0.75 o
   8   5  11       22.81       19.37      0.86 o
  -2   6  11        5.48        6.35      0.87 o
  -1   6  11        4.89        5.23      0.70 o
   0   6  11       54.63       49.98      1.76 o
   1   6  11       59.68       58.66      2.30 o
   2   6  11       32.16       33.26      0.90 o
   3   6  11        1.53        3.62      0.88 o
   4   6  11      117.24      116.17      3.63 o
   5   6  11        1.83        1.80      0.70 o
   6   6  11       17.99       18.31      0.81 o
   7   6  11       95.58      100.44      4.20 o
   8   6  11        0.54        1.42      0.82 o
  -1   7  11        2.88        3.23      0.62 o
   0   7  11        3.05        4.51      0.75 o
   1   7  11        1.98        2.32      0.70 o
   2   7  11      150.49      148.52      7.64 o
   3   7  11       11.01       10.77      0.72 o
   4   7  11       94.93       94.26      2.25 o
   5   7  11        4.76        6.00      0.75 o
   6   7  11       12.74       16.01      1.10 o
   7   7  11        4.53        4.00      0.81 o
   8   7  11       19.56       17.34      0.80 o
   0   8  11        2.91        5.06      0.77 o
   1   8  11       13.21       13.23      1.03 o
   2   8  11       82.71       85.51      3.00 o
   3   8  11        4.27        4.84      0.75 o
   4   8  11        8.39        8.87      0.64 o
   5   8  11       14.47       13.43      0.95 o
   6   8  11       16.17       15.60      1.06 o
   7   8  11       44.80       45.67      2.47 o
   8   8  11       18.90       19.52      1.01 o
   1   9  11        0.39        0.71      0.72 o
   2   9  11       16.92       17.81      1.32 o
   3   9  11       16.59       16.01      0.70 o
   4   9  11       16.87       16.45      0.69 o
   5   9  11       29.48       28.62      1.47 o
   6   9  11       39.05       41.15      1.89 o
   7   9  11        0.99        1.07      0.85 o
   3  10  11       27.57       28.17      2.47 o
   4  10  11        0.12        1.36      0.73 o
   5  10  11        0.68        0.97      0.77 o
   6  10  11        1.01        0.93      0.67 o
   0  -6  12        7.48        7.02      0.70 o
   1  -6  12        0.34        0.06      0.72 o
  -2  -5  12        0.14        0.85      0.83 o
  -1  -5  12        1.65        2.81      0.76 o
   0  -5  12        1.83        1.81      0.75 o
   1  -5  12        3.63        4.74      0.97 o
   2  -5  12        1.97        1.80      0.71 o
   3  -5  12        0.05        0.59      0.92 o
  -3  -4  12       24.80       25.09      2.45 o
  -2  -4  12        5.28        7.30      0.70 o
  -1  -4  12        7.38       10.08      1.14 o
   0  -4  12       21.60       21.83      0.77 o
   1  -4  12        4.80        5.28      0.68 o
   2  -4  12        0.27        0.39      0.65 o
   3  -4  12        9.52       10.69      0.87 o
   4  -4  12        8.20        7.99      0.78 o
  -3  -3  12        2.24        1.93      0.70 o
  -2  -3  12       11.20       11.22      0.82 o
  -1  -3  12       33.89       34.84      1.57 o
   0  -3  12        5.68        5.80      0.66 o
   1  -3  12       35.83       33.14      0.85 o
   2  -3  12       11.58       11.28      0.70 o
   3  -3  12        0.17        1.86      0.75 o
   4  -3  12        2.27        2.82      0.78 o
   5  -3  12       12.29       13.51      0.84 o
  -3  -2  12        9.73        9.35      0.73 o
  -2  -2  12       21.98       23.35      1.06 o
  -1  -2  12        0.80       -0.35      0.63 o
   0  -2  12        3.62        3.32      0.59 o
   1  -2  12        4.33        4.07      0.64 o
   2  -2  12       20.90       15.88      0.79 o
   3  -2  12        2.51        4.10      0.73 o
   4  -2  12       48.53       45.90      1.49 o
   5  -2  12        4.53        5.77      0.82 o
   6  -2  12       12.15       13.07      1.21 o
  -3  -1  12        4.50        4.54      0.70 o
  -2  -1  12       22.43       22.26      1.42 o
  -1  -1  12       46.91       43.62      1.39 o
   0  -1  12        0.14        1.01      0.61 o
   1  -1  12       17.70       16.84      0.98 o
   2  -1  12       25.19       24.24      0.97 o
   3  -1  12        2.28        2.64      0.70 o
   4  -1  12        2.50        3.26      0.74 o
   5  -1  12        1.14        1.51      0.75 o
   6  -1  12        0.04        1.30      0.87 o
  -3   0  12        6.57        6.77      0.66 o
  -2   0  12       68.73       76.64      2.39 o
  -1   0  12        5.09        3.60      0.95 o
   0   0  12        7.54        7.94      0.84 o
   1   0  12        2.66        2.36      0.67 o
   2   0  12        4.41        5.26      0.59 o
   3   0  12       31.00       30.59      0.93 o
   4   0  12       30.31       29.01      1.18 o
   5   0  12       65.14       73.20      2.47 o
   6   0  12        0.00        0.95      0.74 o
   7   0  12       85.48       76.22      3.25 o
  -3   1  12       12.40       14.09      1.09 o
  -2   1  12       23.96       26.18      1.22 o
  -1   1  12       44.08       41.36      0.99 o
   0   1  12        3.26        2.45      0.85 o
   1   1  12        0.36        1.66      0.68 o
   2   1  12       52.89       51.50      0.94 o
   3   1  12       25.75       25.66      1.71 o
   4   1  12        2.73        2.47      0.70 o
   5   1  12       48.99       53.99      2.72 o
   6   1  12        7.86        6.33      0.79 o
   7   1  12        0.45        0.88      0.92 o
  -3   2  12        0.02        1.07      0.69 o
  -2   2  12       43.94       47.03      0.89 o
  -1   2  12        0.03        1.08      0.59 o
   0   2  12       25.63       24.68      0.98 o
   1   2  12        0.41        1.15      0.87 o
   2   2  12        5.67        5.92      0.93 o
   3   2  12        1.22        2.44      1.62 o
   4   2  12        5.62        9.48      0.86 o
   5   2  12       77.92       76.99      3.19 o
   6   2  12        1.17        2.34      0.87 o
   7   2  12       67.84       66.37      2.42 o
   8   2  12       11.86       14.60      2.26 o
  -3   3  12        6.71        6.64      0.76 o
  -2   3  12       41.36       43.67      0.80 o
  -1   3  12       48.30       49.92      0.95 o
   0   3  12        4.06        6.17      0.81 o
   1   3  12       14.08       14.00      1.02 o
   2   3  12        1.65        2.30      0.68 o
   3   3  12       24.78       27.88      1.02 o
   4   3  12       31.38       27.10      0.98 o
   5   3  12      100.41       94.81      1.99 o
   6   3  12       44.78       46.52      1.19 o
   7   3  12       15.70       17.84      0.88 o
   8   3  12       26.21       28.99      3.68 o
  -2   4  12       15.05       14.61      0.76 o
  -1   4  12        0.07        1.37      0.77 o
   0   4  12       10.60       10.34      0.77 o
   1   4  12       11.80       13.37      0.98 o
   2   4  12       18.30       17.28      1.23 o
   3   4  12       23.81       25.68      1.35 o
   4   4  12       24.57       21.83      0.97 o
   5   4  12      156.71      147.12      8.38 o
   6   4  12        2.10        2.22      0.75 o
   7   4  12       32.36       32.34      1.40 o
   8   4  12       67.08       68.14      7.24 o
  -2   5  12        0.32        0.82      0.84 o
  -1   5  12       46.30       47.62      1.88 o
   0   5  12        6.70        8.93      1.14 o
   1   5  12       26.65       25.50      0.97 o
   2   5  12        2.67        3.38      0.71 o
   3   5  12       54.14       50.75      1.74 o
   4   5  12        6.59        8.55      0.72 o
   5   5  12       32.01       27.73      1.07 o
   6   5  12       10.73       11.06      1.15 o
   7   5  12        6.66        7.04      0.77 o
   8   5  12        1.18        1.57      0.84 o
  -1   6  12        0.03        1.21      0.70 o
   0   6  12        5.11        4.04      0.65 o
   1   6  12        0.13        1.16      0.69 o
   2   6  12       12.93       12.98      0.74 o
   3   6  12        8.63        9.94      0.86 o
   4   6  12        1.50        2.92      0.74 o
   5   6  12       19.31       20.26      0.94 o
   6   6  12        0.00        0.64      0.80 o
   7   6  12        0.01        0.38      0.80 o
   8   6  12      143.46      143.35      4.21 o
   0   7  12        1.48        0.71      0.71 o
   1   7  12        0.00        0.39      0.93 o
   2   7  12        2.55        1.90      0.69 o
   3   7  12       29.19       29.31      1.07 o
   4   7  12       59.48       58.80      2.20 o
   5   7  12       28.19       27.04      0.73 o
   6   7  12       79.84       76.43      2.05 o
   7   7  12       10.44       12.75      0.91 o
   1   8  12        1.02        2.43      0.76 o
   2   8  12        5.59        5.94      0.99 o
   3   8  12        2.05        4.20      0.76 o
   4   8  12       13.29       12.83      1.11 o
   5   8  12        0.22        0.52      0.83 o
   6   8  12       20.72       19.66      0.71 o
   7   8  12       12.28       14.19      0.89 o
   2   9  12       39.73       39.50      1.42 o
   3   9  12        0.78        0.06      0.99 o
   4   9  12       46.91       49.06      2.53 o
   5   9  12        0.60        1.61      0.77 o
   6   9  12       27.41       27.79      1.61 o
  -1  -4  13        9.56       11.29      0.79 o
   0  -4  13        0.21        1.65      0.82 o
   1  -4  13       22.98       21.81      0.89 o
   2  -4  13       17.25       13.84      0.94 o
   3  -4  13        0.61        1.46      0.82 o
  -2  -3  13        2.80        3.36      0.74 o
  -1  -3  13        4.82        5.44      0.76 o
   0  -3  13       18.32       18.82      1.02 o
   1  -3  13        2.76        2.76      0.75 o
   2  -3  13        3.11        4.09      0.69 o
   3  -3  13        9.52       10.98      0.75 o
   4  -3  13        0.53        0.69      0.77 o
  -2  -2  13       11.83       13.46      0.76 o
  -1  -2  13        4.90        6.80      0.70 o
   0  -2  13        1.58        1.57      0.73 o
   1  -2  13       35.41       39.73      1.13 o
   2  -2  13       40.00       38.80      1.78 o
   3  -2  13        0.40        1.30      0.74 o
   4  -2  13       33.88       33.08      1.69 o
   5  -2  13       10.64       11.74      0.86 o
  -2  -1  13        1.51        2.12      0.63 o
  -1  -1  13        0.57        2.68      0.83 o
   0  -1  13        3.33        3.21      0.85 o
   1  -1  13       15.45       15.19      0.70 o
   2  -1  13        1.97        2.95      0.62 o
   3  -1  13        9.41       11.39      0.77 o
   4  -1  13       14.65       14.69      0.77 o
   6  -1  13        5.02        5.20      0.88 o
  -2   0  13        2.39        1.61      0.64 o
  -1   0  13       27.95       28.83      1.00 o
   0   0  13        4.45        7.21      0.70 o
   1   0  13       15.38       17.62      0.94 o
   2   0  13       84.01       87.68      1.45 o
   3   0  13        4.48        5.97      0.74 o
   4   0  13        7.23        7.99      0.71 o
   5   0  13        3.46        2.67      0.74 o
   6   0  13        9.19       10.77      0.85 o
  -2   1  13        6.24        8.91      0.98 o
  -1   1  13       10.46       10.41      1.01 o
   0   1  13       33.61       34.94      0.78 o
   1   1  13       19.91       22.69      1.58 o
   2   1  13        1.49        0.31      0.65 o
   3   1  13       33.38       34.19      1.04 o
   4   1  13        0.14        1.55      0.82 o
   5   1  13        0.03        1.72      0.80 o
   6   1  13        9.42       11.59      0.94 o
   7   1  13       75.72       71.33      1.76 o
  -2   2  13        0.62        0.62      0.70 o
  -1   2  13        4.17        4.62      0.67 o
   0   2  13        4.47        5.60      0.76 o
   1   2  13        7.91        6.99      1.05 o
   2   2  13       43.20       45.34      1.21 o
   3   2  13       43.10       46.61      2.29 o
   4   2  13        0.89        2.08      0.78 o
   5   2  13       59.93       54.75      2.01 o
   6   2  13       49.95       41.70      1.70 o
   7   2  13        0.24        0.35      0.87 o
  -2   3  13       14.15       13.35      0.83 o
  -1   3  13        3.97        4.28      0.77 o
   0   3  13       32.83       32.67      0.96 o
   1   3  13       69.21       72.70      1.86 o
   2   3  13        0.28        0.81      0.67 o
   3   3  13       24.67       21.91      1.06 o
   4   3  13        4.23        5.58      0.76 o
   5   3  13        5.01        5.24      0.73 o
   6   3  13       10.91       10.50      0.90 o
   7   3  13       16.25       17.10      1.07 o
  -1   4  13        1.34        1.11      0.70 o
   0   4  13        0.05        1.32      0.85 o
   1   4  13        6.53        6.38      0.69 o
   2   4  13        9.48       10.96      0.85 o
   3   4  13        9.63       11.19      0.70 o
   4   4  13        4.54        3.47      0.70 o
   5   4  13      111.24      115.64      6.05 o
   6   4  13       47.20       46.46      3.64 o
   7   4  13       19.08       19.30      0.84 o
  -1   5  13        9.95       10.84      0.83 o
   0   5  13        3.68        2.14      0.89 o
   1   5  13       41.84       41.61      1.55 o
   2   5  13        3.57        3.28      0.64 o
   3   5  13       29.90       30.37      1.93 o
   4   5  13        8.51        7.54      0.66 o
   5   5  13       22.97       22.28      1.49 o
   6   5  13        0.44        1.05      0.77 o
   7   5  13        2.25        1.64      0.73 o
   0   6  13        1.64        2.90      0.72 o
   1   6  13        4.58        4.96      0.81 o
   2   6  13       25.40       24.14      0.84 o
   3   6  13       10.05       10.91      1.12 o
   4   6  13       34.33       34.19      2.59 o
   5   6  13        2.26        2.87      0.78 o
   6   6  13       41.44       37.82      2.06 o
   7   6  13       67.23       75.75      3.80 o
   1   7  13        7.51       11.48      1.15 o
   2   7  13        0.32        0.95      0.68 o
   3   7  13        0.00        0.61      0.70 o
   4   7  13       14.74       16.55      1.24 o
   5   7  13        5.18        6.42      0.86 o
   6   7  13       18.21       17.05      0.92 o
   7   7  13        0.30        1.69      0.81 o
   3   8  13        0.16        0.22      0.70 o
   4   8  13        1.36        1.94      0.79 o
   5   8  13        0.07        1.29      0.72 o
   6   8  13       58.61       54.60      1.97 o
   1  -3  14        7.94        7.59      0.88 o
   2  -3  14       11.58       12.05      0.89 o
   0  -2  14       26.22       27.62      1.82 o
   1  -2  14        5.53        4.75      0.73 o
   2  -2  14        0.55        1.04      0.67 o
   3  -2  14       14.34       17.48      0.90 o
  -1  -1  14        0.65        2.80      0.79 o
   0  -1  14       17.01       16.46      1.22 o
   1  -1  14       23.34       26.21      1.05 o
   2  -1  14       12.59       12.73      0.85 o
   3  -1  14       17.25       21.06      0.89 o
   4  -1  14       29.26       29.72      0.96 o
  -1   0  14        0.85        0.52      0.66 o
   0   0  14       18.54       18.20      1.13 o
   1   0  14       30.07       32.25      0.78 o
   2   0  14       11.45       12.96      1.15 o
   3   0  14       65.59       75.72      3.29 o
   4   0  14       20.29       20.52      1.03 o
   5   0  14        4.01        4.06      0.79 o
  -1   1  14       15.43       16.90      1.28 o
   0   1  14       21.49       24.15      1.58 o
   1   1  14       33.52       35.68      1.47 o
   2   1  14        6.04        6.26      0.82 o
   3   1  14       11.33       13.06      0.74 o
   4   1  14       11.61       12.23      0.77 o
   5   1  14       28.08       32.66      0.91 o
   6   1  14       27.44       27.68      1.74 o
  -1   2  14        0.45        1.97      0.87 o
   0   2  14        5.09        6.00      0.75 o
   1   2  14       29.02       32.95      0.86 o
   2   2  14       27.82       31.30      0.99 o
   3   2  14       34.27       41.77      3.46 o
   4   2  14       50.43       55.58      1.77 o
   5   2  14       13.37       13.95      0.91 o
   6   2  14        4.22        4.65      0.82 o
   0   3  14        3.76        3.78      0.72 o
   1   3  14        7.23        7.98      0.91 o
   2   3  14       22.16       23.39      1.67 o
   3   3  14        1.56        1.66      0.85 o
   4   3  14       17.43       19.42      1.04 o
   5   3  14       77.80       79.43      4.88 o
   6   3  14       84.92       93.32      3.72 o
   0   4  14        3.29        4.54      0.86 o
   1   4  14       14.70       13.96      0.76 o
   2   4  14       12.34       12.97      1.21 o
   3   4  14       10.13        9.62      0.76 o
   4   4  14       47.95       50.78      3.74 o
   5   4  14        3.80        4.26      0.72 o
   6   4  14        4.22        5.47      0.75 o
   1   5  14        0.16        0.99      0.75 o
   2   5  14       19.25       21.66      0.85 o
   3   5  14        4.54        5.69      0.81 o
   4   5  14        2.18        4.18      0.86 o
   5   5  14       57.08       55.14      2.30 o
   6   5  14       36.10       37.64      2.04 o
   2   6  14        7.39        8.21      0.70 o
   3   6  14        6.89        7.59      1.35 o
   4   6  14       12.78       14.66      0.82 o
   5   6  14       19.30       21.08      0.85 o
   6   6  14        5.23        5.84      0.71 o
   3   7  14       14.81       18.05      0.91 o
   4   7  14        0.17        2.07      0.80 o
   5   7  14       13.21       12.60      1.39 o
   2   0  15       25.92       29.21      1.97 o
   3   0  15        0.24        2.91      0.81 o
   1   1  15        0.28        0.65      0.68 o
   2   1  15        8.05        8.98      0.98 o
   3   1  15        0.65        1.78      0.75 o
   4   1  15       11.16       10.12      0.75 o
   1   2  15        3.63        4.73      0.74 o
   2   2  15        7.73        9.81      0.72 o
   3   2  15       37.92       44.55      2.23 o
   4   2  15        8.90        7.92      0.84 o
   2   3  15        2.76        3.16      0.70 o
   3   3  15       16.32       16.60      1.56 o
   4   3  15       17.28       16.86      1.24 o
   2   4  15        1.65        2.29      0.68 o
   3   4  15       17.61       21.08      0.98 o
   4   4  15        2.10        3.77      0.81 o
 
